# Supplementary material for: Identification of Novel Signal Transduction, Immune Function, and Oxidative Stress Genes and Pathways by Topiramate for Treatment of Methamphetamine Dependence Based on Secondary Outcomes
Source: Front Psychiatry. 2017 Dec 13;8:271. doi: 10.3389/fpsyt.2017.00271 (PMC5733474; doi:10.3389/fpsyt.2017.00271)
Supplement: Supplementary file 2 [file Data_Sheet_1.XLS]

## Sheet: Table_S1
Supplementary Table S1. Number of Differentially Expressed Genes Detected for Responders vs. Non-Responders for Each Treatment Groupa
Group	Week 8 TPM	Week 8 placebo	Week 12 TPM	Week 12 placebo
Week 8 TPM	1381 (FDR: 0.16±0.059)	---	---	---
Week 8 placebo	137	576 (FDR: 0.36±0.094)	---	---
Week 12 TPM	359 (300b)	74	905 (FDR: 0.25±0.090)	---
Week 12 placebo	108	106 (72c)	98	711 (FDR: 0.29±0.052)
a: Genes for each treatment group were selected based on P values < 0.05 by using either the ordinary Student’s t-test or the empirical Bayes moderated t-test, and FDR (i.e., multiplicity-adjusted P values) was presented as mean±standard deviation. Abbreviations: TPM, topiramate; FDR, false-discovery rate.
b: Among 359 genes shared between Weeks 8 and 12 topiramate groups, 300 genes were detected exclusively in topiramate responders.
c: Among 106 genes shared between Week 8 and Week 12 placebo groups, 72 genes were detected exclusively in placebo responders.

## Sheet: Table_S2
Supplementary Table S2. A List of 1,381 Differentially Expressed Genes (Nominal P Value < 0.05; Sorted in an Ascending Order of Nominal P values) for Week 8 Topiramate Group Between Responders (n = 15) and Non-responders (n = 12)*
Gene Symbol	GenBank Acc. Number	Gene Name	FC**	P_Value**	FDR**	Method**	Overlap***	PS_ID_Ordinary_Ttest	Method_Ordinary_Ttest	FC_Ordinary_Ttest	P_Value_Ordinary_Ttest	FDR_Ordinary_Ttest	PS_ID_Empirical_Bayes_Ttest	Method_Empirical_Bayes_Ttest	FC_Empirical_Bayes_Ttest	P_Value_Empirical_Bayes_Ttest	FDR_Empirical_Bayes_Ttest	GO BP	GO CC	GO MF
VISA	NM_020746	virus-induced signaling adapter	0.73381	1e-06	0.00389	ordinary t-test	1	220305_at	1	0.73381	1e-06	0.00389	220305_at	1	0.82671	0.028364	0.243562	immune response	mitochondrion	signal transducer activity
CHST14	NM_130468	carbohydrate (N-acetylgalactosamine 4-0) sulfotransferase 14	0.76644	2.7e-05	0.02639	ordinary t-test	1	226314_at	1	0.76644	2.7e-05	0.02639	226314_at	1	0.79761	0.00290147	0.241707	carbohydrate metabolic process	Golgi membrane	N-acetylgalactosamine 4-O-sulfotransferase activity
ITGB5	NM_002213	integrin, beta 5	0.64283	2.7e-05	0.02639	ordinary t-test	0	201125_s_at	1	0.64283	2.7e-05	0.02639	---	0	---	---	---	cell adhesion	integrin complex	receptor activity
GAS2L1	NM_006478	growth arrest-specific 2 like 1	0.5881	3.2e-05	0.02639	ordinary t-test	1	31874_at	1	0.5881	3.2e-05	0.02639	31874_at	1	0.6983	0.0172217	0.241707	cell cycle arrest	cytoplasm	---
ITGA2B	NM_000419	integrin, alpha 2b (platelet glycoprotein IIb of IIb/IIIa complex, antigen CD41)	0.39044	4.5e-05	0.02639	ordinary t-test	1	206493_at	1	0.39044	4.5e-05	0.02639	206494_s_at	1	0.45727	0.0122087	0.241707	cell adhesion	plasma membrane	receptor activity
CECR1	NM_017424	cat eye syndrome chromosome region, candidate 1	0.7693	4.8e-05	0.02639	ordinary t-test	1	219505_at	1	0.7693	4.8e-05	0.02639	219505_at	1	0.76757	0.01021	0.241707	multicellular organismal development	extracellular region	growth factor activity
TRIM26	NM_003449	tripartite motif-containing 26	0.76448	5e-05	0.02639	ordinary t-test	1	202702_at	1	0.76448	5e-05	0.02639	202702_at	1	0.79646	0.00299402	0.241707	---	intracellular	DNA binding
NRGN	NM_001126181	neurogranin (protein kinase C substrate, RC3)	0.45764	5.5e-05	0.02639	ordinary t-test	0	204081_at	1	0.45764	5.5e-05	0.02639	---	0	---	---	---	signal transduction	---	calmodulin binding
DVL2	NM_004422	dishevelled, dsh homolog 2 (Drosophila)	0.80659	6.1e-05	0.02639	ordinary t-test	1	57532_at	1	0.80659	6.1e-05	0.02639	57532_at	1	0.83138	0.0137609	0.241707	neural tube closure	intracellular	signal transducer activity
RAB8A	NM_005370	RAB8A, member RAS oncogene family	0.85088	8.4e-05	0.03221	ordinary t-test	1	208819_at	1	0.85088	8.4e-05	0.03221	208819_at	1	0.86161	0.0171899	0.241707	regulation of transcription, DNA-dependent	intracellular	nucleotide binding
CDK9	NM_001261	cyclin-dependent kinase 9	0.64959	8.4e-05	0.24171	empirical Bayes t-test	1	203198_at	1	0.68577	0.000531	0.06264	203198_at	1	0.64959	8.44e-05	0.241707	transcription	nucleus	nucleotide binding
MGLL	NM_001003794	monoglyceride lipase	0.57191	9.1e-05	0.03221	ordinary t-test	1	225102_at	1	0.57191	9.1e-05	0.03221	225102_at	1	0.76247	0.0193115	0.241707	lipid metabolic process	---	catalytic activity
GPATCH3	NM_022078	G patch domain containing 3	0.87668	0.000108	0.03324	ordinary t-test	0	218895_at	1	0.87668	0.000108	0.03324	---	0	---	---	---	---	intracellular	nucleic acid binding
PHF13	NM_153812	PHD finger protein 13	0.79598	0.000111	0.03324	ordinary t-test	0	225005_at	1	0.79598	0.000111	0.03324	---	0	---	---	---	---	---	protein binding
ZNF384	NM_001039916	zinc finger protein 384	0.85642	0.000156	0.04153	ordinary t-test	0	212369_at	1	0.85642	0.000156	0.04153	---	0	---	---	---	transcription	intracellular	nucleic acid binding
DUSP1	NM_004417	dual specificity phosphatase 1	1.47834	0.00016	0.04153	ordinary t-test	1	201041_s_at	1	1.47834	0.00016	0.04153	201041_s_at	1	1.32278	0.0173981	0.241707	protein amino acid dephosphorylation	---	phosphoprotein phosphatase activity
UBXN2A	NM_181713	UBX domain protein 2A	1.29132	0.000197	0.04793	ordinary t-test	0	235327_x_at	1	1.29132	0.000197	0.04793	---	0	---	---	---	---	---	---
DDX23	NM_004818	DEAD (Asp-Glu-Ala-Asp) box polypeptide 23	0.85817	0.000264	0.05548	ordinary t-test	1	201440_at	1	0.85817	0.000264	0.05548	40465_at	1	0.83942	0.0165158	0.241707	cis assembly of pre-catalytic spliceosome	nucleus	nucleotide binding
CLN6	NM_017882	ceroid-lipofuscinosis, neuronal 6, late infantile, variant	0.72304	0.000271	0.05548	ordinary t-test	1	1567080_s_at	1	0.72304	0.000271	0.05548	1567080_s_at	1	0.8094	0.0221934	0.241707	ganglioside metabolic process	endoplasmic reticulum	protein homodimerization activity
SCRIB	NM_015356	scribbled homolog (Drosophila)	0.79729	0.000281	0.05548	ordinary t-test	1	212556_at	1	0.79729	0.000281	0.05548	212556_at	1	0.81111	0.00272956	0.241707	---	cytoplasm	protein binding
TEX261	NM_144582	testis expressed 261	0.80174	0.000285	0.05548	ordinary t-test	1	212083_at	1	0.80174	0.000285	0.05548	212083_at	1	0.82834	0.0106571	0.241707	---	membrane	---
ABCF2	NM_005692	ATP-binding cassette, sub-family F (GCN20), member 2	0.77421	0.000306	0.05673	ordinary t-test	1	209247_s_at	1	0.77421	0.000306	0.05673	209247_s_at	1	0.77356	0.00109373	0.241707	transport	mitochondrial envelope	nucleotide binding
PML	NM_002675	promyelocytic leukemia	0.69216	0.000315	0.24171	empirical Bayes t-test	1	206503_x_at	1	0.7149	0.000418	0.05992	206503_x_at	1	0.69216	0.000315123	0.241707	response to hypoxia	intracellular	nucleic acid binding
FTSJ3	NM_017647	FtsJ homolog 3 (E. coli)	0.79595	0.000328	0.05772	ordinary t-test	1	218103_at	1	0.79595	0.000328	0.05772	218103_at	1	0.82919	0.0120754	0.241707	rRNA processing	nucleus	cytochrome-c oxidase activity
SCAND1	NM_016558	SCAN domain containing 1	0.71111	0.000341	0.05772	ordinary t-test	1	232652_x_at	1	0.71111	0.000341	0.05772	232652_x_at	1	0.76929	0.0154519	0.241707	regulation of transcription, DNA-dependent	nucleus	DNA binding
MICALL1	NM_033386	MICAL-like 1	0.78164	0.000365	0.05921	ordinary t-test	1	221779_at	1	0.78164	0.000365	0.05921	221779_at	1	0.8016	0.00294952	0.241707	---	cytoplasm	zinc ion binding
CD99L2	NM_031462	CD99 molecule-like 2	0.72292	0.000367	0.24171	empirical Bayes t-test	1	233825_s_at	1	0.76532	0.026912	0.13862	233825_s_at	1	0.72292	0.000366693	0.241707	cell adhesion	plasma membrane	protein binding
ARHGEF18	NM_001130955	rho/rac guanine nucleotide exchange factor (GEF) 18	0.82323	0.000398	0.05992	ordinary t-test	1	213039_at	1	0.82323	0.000398	0.05992	213039_at	1	0.82678	0.0103054	0.241707	regulation of Rho protein signal transduction	intracellular	guanyl-nucleotide exchange factor activity
RPL35A	NM_000996	Ribosomal protein L35a	1.36877	0.00041	0.05992	ordinary t-test	1	215208_x_at	1	1.36877	0.00041	0.05992	215208_x_at	1	1.26301	0.0407776	0.255156	translation	intracellular	tRNA binding
LRRC41	NM_006369	leucine rich repeat containing 41	0.76151	0.000431	0.05992	ordinary t-test	1	1555831_s_at	1	0.76151	0.000431	0.05992	1555831_s_at	1	0.76613	0.000603545	0.241707	---	---	protein binding
NUP93	NM_014669	nucleoporin 93kDa	0.78761	0.000469	0.06083	ordinary t-test	1	202188_at	1	0.78761	0.000469	0.06083	202188_at	1	0.80794	0.0216076	0.241707	transport	nucleus	protein binding
NCOA5	NM_020967	nuclear receptor coactivator 5	0.74303	0.000485	0.24171	empirical Bayes t-test	1	234471_s_at	1	0.77601	0.001074	0.07779	234471_s_at	1	0.74303	0.000485412	0.241707	transcription	nucleus	aminoacyl-tRNA ligase activity
PPIL2	NM_014337	peptidylprolyl isomerase (cyclophilin)-like 2	0.86433	0.000496	0.06083	ordinary t-test	1	209299_x_at	1	0.86433	0.000496	0.06083	209299_x_at	1	0.86906	0.0335627	0.252826	protein folding	ubiquitin ligase complex	peptidyl-prolyl cis-trans isomerase activity
TBC1D10A	NM_031937	TBC1 domain family, member 10A	0.82291	0.000496	0.06083	ordinary t-test	1	226133_s_at	1	0.82291	0.000496	0.06083	226133_s_at	1	0.85366	0.0224959	0.241707	regulation of Rab GTPase activity	intracellular	Rab GTPase activator activity
WDR79	NM_018081	WD repeat domain 79	0.85097	0.0005	0.06083	ordinary t-test	1	44563_at	1	0.85097	0.0005	0.06083	44563_at	1	0.83754	0.0177655	0.241707	---	---	---
CASP2	NM_032982	caspase 2, apoptosis-related cysteine peptidase	0.88246	0.000609	0.066	ordinary t-test	0	226032_at	1	0.88246	0.000609	0.066	---	0	---	---	---	proteolysis	intracellular	protein binding
MED26	NM_004831	mediator complex subunit 26	0.82071	0.000621	0.066	ordinary t-test	1	227538_at	1	0.82071	0.000621	0.066	227538_at	1	0.81841	0.00390456	0.241707	transcription	mediator complex	DNA binding
TOMM34	NM_006809	translocase of outer mitochondrial membrane 34	0.82639	0.000631	0.066	ordinary t-test	1	201870_at	1	0.82639	0.000631	0.066	201870_at	1	0.81946	0.00296062	0.241707	protein targeting to mitochondrion	cytoplasm	signal sequence binding
BYSL	NM_004053	bystin-like	0.77495	0.000647	0.24171	empirical Bayes t-test	0	---	0	---	---	---	203612_at	1	0.77495	0.000646644	0.241707	cell adhesion	nucleus	---
ZNF493	NM_001076678	zinc finger protein 493	1.45542	0.000664	0.066	ordinary t-test	0	1558486_at	1	1.45542	0.000664	0.066	---	0	---	---	---	transcription	intracellular	nucleic acid binding
PRPF8	NM_006445	PRP8 pre-mRNA processing factor 8 homolog (S. cerevisiae)	0.75504	0.000683	0.066	ordinary t-test	1	200000_s_at	1	0.75504	0.000683	0.066	200000_s_at	1	0.76995	0.00865916	0.241707	nuclear mRNA splicing, via spliceosome	nucleus	RNA binding
SCAMP3	NM_005698	secretory carrier membrane protein 3	0.78626	0.000705	0.066	ordinary t-test	1	201771_at	1	0.78626	0.000705	0.066	201771_at	1	0.79744	0.00305368	0.241707	transport	membrane	---
SUV39H1	NM_003173	suppressor of variegation 3-9 homolog 1 (Drosophila)	0.74825	0.000707	0.066	ordinary t-test	1	218619_s_at	1	0.74825	0.000707	0.066	218619_s_at	1	0.75933	0.00336194	0.241707	establishment or maintenance of chromatin architecture	chromosome, centromeric region	chromatin binding
COPS7A	NM_016319	COP9 constitutive photomorphogenic homolog subunit 7A (Arabidopsis)	0.87906	0.00071	0.066	ordinary t-test	0	209029_at	1	0.87906	0.00071	0.066	---	0	---	---	---	---	nucleus	---
ALAS1	NM_000688	aminolevulinate, delta-, synthase 1	0.76132	0.000712	0.066	ordinary t-test	1	205633_s_at	1	0.76132	0.000712	0.066	205633_s_at	1	0.76904	0.0056302	0.241707	heme biosynthetic process	mitochondrion	catalytic activity
POLR2E	NM_002695	polymerase (RNA) II (DNA directed) polypeptide E, 25kDa	0.81703	0.000753	0.06817	ordinary t-test	1	217854_s_at	1	0.81703	0.000753	0.06817	217854_s_at	1	0.82637	0.0216241	0.241707	nuclear mRNA splicing, via spliceosome	nucleus	DNA binding
IGHD	---	immunoglobulin heavy constant delta	0.4884	0.000761	0.24171	empirical Bayes t-test	1	213674_x_at	1	0.52384	0.002294	0.08678	215621_s_at	1	0.4884	0.000760889	0.241707	immune response	extracellular region	antigen binding
CMTM5	NM_001037288	CKLF-like MARVEL transmembrane domain containing 5	0.5767	0.000796	0.07043	ordinary t-test	0	230942_at	1	0.5767	0.000796	0.07043	---	0	---	---	---	chemotaxis	extracellular space	cytokine activity
TAX1BP3	NM_014604	Tax1 (human T-cell leukemia virus type I) binding protein 3	0.75592	0.000883	0.07639	ordinary t-test	1	215464_s_at	1	0.75592	0.000883	0.07639	215464_s_at	1	0.79477	0.0175568	0.241707	transport	nucleus	receptor activity
ZBTB17	NM_003443	zinc finger and BTB domain containing 17	0.83608	0.00097	0.07779	ordinary t-test	1	203602_s_at	1	0.83608	0.00097	0.07779	203602_s_at	1	0.83891	0.00777307	0.241707	transcription	intracellular	nucleic acid binding
SETDB1	NM_012432	SET domain, bifurcated 1	0.88742	0.001031	0.07779	ordinary t-test	0	203155_at	1	0.88742	0.001031	0.07779	---	0	---	---	---	transcription	nucleus	nucleic acid binding
RNASE3	NM_002935	ribonuclease, RNase A family, 3 (eosinophil cationic protein)	0.54469	0.001064	0.07779	ordinary t-test	0	206851_at	1	0.54469	0.001064	0.07779	---	0	---	---	---	RNA catabolic process	extracellular region	nucleic acid binding
PIK3C2B	NM_002646	phosphoinositide-3-kinase, class 2, beta polypeptide	0.73965	0.001073	0.07779	ordinary t-test	1	204484_at	1	0.73965	0.001073	0.07779	204484_at	1	0.74597	0.00188862	0.241707	cell communication	nucleus	inositol or phosphatidylinositol kinase activity
HTT	NM_002111	huntingtin	0.81478	0.001078	0.07779	ordinary t-test	1	202390_s_at	1	0.81478	0.001078	0.07779	202390_s_at	1	0.82549	0.00861116	0.241707	apoptosis	soluble fraction	transcription corepressor activity
MED24	NM_001079518	mediator complex subunit 24	0.70887	0.001089	0.24171	empirical Bayes t-test	1	213043_s_at	1	0.77634	0.010597	0.11746	213043_s_at	1	0.70887	0.00108934	0.241707	transcription	mediator complex	transcription cofactor activity
DENND1A	NM_020946	DENN/MADD domain containing 1A	0.71778	0.001094	0.07779	ordinary t-test	1	219763_at	1	0.71778	0.001094	0.07779	226849_at	1	0.72832	0.0192005	0.241707	---	---	---
ACO2	NM_001098	aconitase 2, mitochondrial	0.76403	0.001094	0.24171	empirical Bayes t-test	1	200793_s_at	1	0.79969	0.004339	0.09995	200793_s_at	1	0.76403	0.00109416	0.241707	generation of precursor metabolites and energy	mitochondrion	aconitate hydratase activity
U2AF1	NM_001025203	U2 small nuclear RNA auxiliary factor 1	1.57697	0.001106	0.07779	ordinary t-test	1	232141_at	1	1.57697	0.001106	0.07779	232141_at	1	1.35406	0.0410919	0.255156	nuclear mRNA splicing, via spliceosome	nucleus	nucleotide binding
FPR1	NM_002029	formyl peptide receptor 1	1.65715	0.001109	0.07779	ordinary t-test	1	205118_at	1	1.65715	0.001109	0.07779	205118_at	1	1.52207	0.0144304	0.241707	activation of MAPK activity	endosome	rhodopsin-like receptor activity
CTTN	NM_005231	cortactin	0.54508	0.001112	0.07779	ordinary t-test	0	201059_at	1	0.54508	0.001112	0.07779	---	0	---	---	---	---	ruffle	protein binding
CASS4	NM_020356	Cas scaffolding protein family member 4	1.29704	0.001119	0.07779	ordinary t-test	1	1554786_at	1	1.29704	0.001119	0.07779	1554786_at	1	1.29261	0.00225185	0.241707	signal transduction	membrane	two-component sensor activity
RECQL5	NM_001003715	RecQ protein-like 5	0.69709	0.001149	0.07847	ordinary t-test	1	221686_s_at	1	0.69709	0.001149	0.07847	221686_s_at	1	0.76053	0.0205684	0.241707	DNA metabolic process	nucleus	nucleotide binding
RNF130	NM_018434	ring finger protein 130	1.17249	0.001176	0.07857	ordinary t-test	0	217865_at	1	1.17249	0.001176	0.07857	---	0	---	---	---	apoptosis	membrane	protein binding
BCKDK	NM_001122957	branched chain ketoacid dehydrogenase kinase	0.80827	0.001201	0.07857	ordinary t-test	0	202030_at	1	0.80827	0.001201	0.07857	---	0	---	---	---	signal transduction	mitochondrion	two-component sensor activity
POLDIP2	NM_015584	polymerase (DNA-directed), delta interacting protein 2	0.79749	0.001211	0.07857	ordinary t-test	0	217806_s_at	1	0.79749	0.001211	0.07857	---	0	---	---	---	---	nucleus	---
SLC39A3	NM_144564	solute carrier family 39 (zinc transporter), member 3	0.81183	0.001247	0.07934	ordinary t-test	0	223917_s_at	1	0.81183	0.001247	0.07934	---	0	---	---	---	transport	membrane	zinc ion binding
CLEC4A	NM_016184	C-type lectin domain family 4, member A	1.36835	0.001283	0.07934	ordinary t-test	1	219947_at	1	1.36835	0.001283	0.07934	219947_at	1	1.27175	0.0321637	0.250084	immune response	integral to plasma membrane	transmembrane receptor activity
ALKBH5	NM_017758	alkB, alkylation repair homolog 5 (E. coli)	0.82463	0.001284	0.07934	ordinary t-test	1	1553101_a_at	1	0.82463	0.001284	0.07934	1553101_a_at	1	0.82003	0.00476547	0.241707	---	membrane	oxidoreductase activity
AP2A2	NM_012305	adaptor-related protein complex 2, alpha 2 subunit	0.82452	0.001343	0.08082	ordinary t-test	1	212159_x_at	1	0.82452	0.001343	0.08082	212159_x_at	1	0.82176	0.00491871	0.241707	transport	cytosol	binding
TTC7A	NM_020458	tetratricopeptide repeat domain 7A	0.76017	0.001404	0.24171	empirical Bayes t-test	1	224923_at	1	0.7737	0.001491	0.08082	224923_at	1	0.76017	0.00140436	0.241707	---	---	binding
PPME1	NM_016147	protein phosphatase methylesterase 1	0.86507	0.00141	0.08082	ordinary t-test	0	49077_at	1	0.86507	0.00141	0.08082	---	0	---	---	---	protein amino acid demethylation	---	catalytic activity
EDC4	NM_014329	enhancer of mRNA decapping 4	0.79309	0.001458	0.08082	ordinary t-test	1	202496_at	1	0.79309	0.001458	0.08082	202496_at	1	0.79242	0.00410794	0.241707	---	nucleus	protein binding
IL18BP	NM_001039659	interleukin 18 binding protein	0.74017	0.001511	0.08082	ordinary t-test	1	222868_s_at	1	0.74017	0.001511	0.08082	222868_s_at	1	0.75519	0.00494174	0.241707	T-helper 1 type immune response	extracellular region	interleukin-18 binding
MCM5	NM_006739	minichromosome maintenance complex component 5	0.77006	0.001514	0.08082	ordinary t-test	1	216237_s_at	1	0.77006	0.001514	0.08082	216237_s_at	1	0.75895	0.00176077	0.241707	DNA replication	nucleus	nucleotide binding
GPR172A	NM_024531	G protein-coupled receptor 172A	0.88144	0.001516	0.08082	ordinary t-test	1	218151_x_at	1	0.88144	0.001516	0.08082	218151_x_at	1	0.85844	0.0184023	0.241707	---	membrane	receptor activity
TGIF2	NM_021809	TGFB-induced factor homeobox 2	0.81615	0.00152	0.08082	ordinary t-test	1	216262_s_at	1	0.81615	0.00152	0.08082	216262_s_at	1	0.84957	0.0339764	0.253101	transcription	nucleus	DNA binding
GP9	NM_000174	glycoprotein IX (platelet)	0.64166	0.001538	0.08082	ordinary t-test	0	206883_x_at	1	0.64166	0.001538	0.08082	---	0	---	---	---	cell adhesion	plasma membrane	protein binding
LAMP1	NM_005561	lysosomal-associated membrane protein 1	0.7664	0.001544	0.08082	ordinary t-test	1	201553_s_at	1	0.7664	0.001544	0.08082	201551_s_at	1	0.57615	0.00204621	0.241707	---	membrane fraction	---
SRGN	NM_002727	serglycin	1.73207	0.001549	0.08082	ordinary t-test	1	1554676_at	1	1.73207	0.001549	0.08082	1554676_at	1	1.44002	0.0393199	0.255156	ossification	extracellular region	protein binding
BCKDHA	NM_000709	branched chain keto acid dehydrogenase E1, alpha polypeptide	0.8394	0.001557	0.08082	ordinary t-test	1	202331_at	1	0.8394	0.001557	0.08082	202331_at	1	0.82388	0.00757463	0.241707	response to nutrient	mitochondrion	alpha-ketoacid dehydrogenase activity
PI4KA	NM_002650	phosphatidylinositol 4-kinase, catalytic, alpha	0.82749	0.001622	0.08175	ordinary t-test	1	207081_s_at	1	0.82749	0.001622	0.08175	207081_s_at	1	0.80389	0.0285954	0.243562	phosphatidylinositol biosynthetic process	Golgi-associated vesicle	inositol or phosphatidylinositol kinase activity
TPP1	NM_000391	tripeptidyl peptidase I	0.67586	0.001641	0.08175	ordinary t-test	1	200742_s_at	1	0.67586	0.001641	0.08175	200743_s_at	1	0.73836	0.00692814	0.241707	proteolysis	soluble fraction	endopeptidase activity
CTDSPL	NM_001008392	CTD (carboxy-terminal domain, RNA polymerase II, polypeptide A) small phosphatase-like	0.54843	0.001656	0.08175	ordinary t-test	1	201904_s_at	1	0.54843	0.001656	0.08175	201904_s_at	1	0.68946	0.0282319	0.243562	---	nucleus	phosphoprotein phosphatase activity
FGFR1	NM_015850	fibroblast growth factor receptor 1	1.27421	0.001659	0.08175	ordinary t-test	0	215404_x_at	1	1.27421	0.001659	0.08175	---	0	---	---	---	MAPKKK cascade	membrane fraction	nucleotide binding
SASH1	NM_015278	SAM and SH3 domain containing 1	0.67303	0.001672	0.24171	empirical Bayes t-test	1	41644_at	1	0.70655	0.003149	0.09588	213236_at	1	0.67303	0.0016725	0.241707	cell cycle	---	---
WIZ	NM_021241	widely interspaced zinc finger motifs	0.82951	0.001685	0.082	ordinary t-test	1	52005_at	1	0.82951	0.001685	0.082	52005_at	1	0.81942	0.00921062	0.241707	---	intracellular	zinc ion binding
PTCD1	NM_015545	pentatricopeptide repeat domain 1	0.83269	0.001713	0.08233	ordinary t-test	1	218956_s_at	1	0.83269	0.001713	0.08233	218956_s_at	1	0.84212	0.013056	0.241707	---	---	---
RARG	NM_000966	retinoic acid receptor, gamma	0.70587	0.00176	0.08356	ordinary t-test	1	204189_at	1	0.70587	0.00176	0.08356	204189_at	1	0.74541	0.00743979	0.241707	negative regulation of transcription from RNA polymerase II promoter	nucleus	DNA binding
ABCF1	NM_001025091	ATP-binding cassette, sub-family F (GCN20), member 1	0.79968	0.0018	0.08443	ordinary t-test	1	200045_at	1	0.79968	0.0018	0.08443	200045_at	1	0.77117	0.0029852	0.241707	translation	---	nucleotide binding
TMEM199	NM_152464	transmembrane protein 199	1.15298	0.001836	0.08455	ordinary t-test	0	225375_at	1	1.15298	0.001836	0.08455	---	0	---	---	---	---	membrane	---
CLEC16A	NM_015226	C-type lectin domain family 16, member A	0.75363	0.001859	0.24171	empirical Bayes t-test	1	212786_at	1	0.78947	0.006654	0.10553	212786_at	1	0.75363	0.00185896	0.241707	---	---	---
DPAGT1	NM_001382	dolichyl-phosphate (UDP-N-acetylglucosamine) N-acetylglucosaminephosphotransferase 1 (GlcNAc-1-P transferase)	0.82014	0.001871	0.08455	ordinary t-test	1	209509_s_at	1	0.82014	0.001871	0.08455	209509_s_at	1	0.77736	0.0052393	0.241707	dolichol biosynthetic process	membrane fraction	UDP-N-acetylglucosamine-dolichyl-phosphate N-acetylglucosaminephosphotransferase activity
INTS5	NM_030628	integrator complex subunit 5	0.75059	0.001871	0.08455	ordinary t-test	1	221818_at	1	0.75059	0.001871	0.08455	221818_at	1	0.7553	0.00330582	0.241707	snRNA processing	nucleus	protein binding
RNH1	NM_002939	ribonuclease/angiogenin inhibitor 1	0.74586	0.001891	0.24171	empirical Bayes t-test	1	206050_s_at	1	0.79336	0.005507	0.10458	206050_s_at	1	0.74586	0.00189052	0.241707	mRNA catabolic process	cytoplasm	protein binding
HSPBAP1	NM_024610	HSPB (heat shock 27kDa) associated protein 1	1.33189	0.001905	0.08455	ordinary t-test	0	219284_at	1	1.33189	0.001905	0.08455	---	0	---	---	---	response to stress	cytoplasm	---
PUF60	NM_014281	poly-U binding splicing factor 60KDa	0.83734	0.001921	0.08455	ordinary t-test	1	209899_s_at	1	0.83734	0.001921	0.08455	209899_s_at	1	0.81583	0.0071629	0.241707	transcription	nucleus	nucleotide binding
TPT1	NM_003295	tumor protein, translationally-controlled 1	1.15965	0.001933	0.08455	ordinary t-test	1	211943_x_at	1	1.15965	0.001933	0.08455	211943_x_at	1	1.13709	0.0396838	0.255156	calcium ion transport	extracellular space	calcium ion binding
AHNAK	NM_001620	AHNAK nucleoprotein	0.73316	0.001997	0.08487	ordinary t-test	0	211986_at	1	0.73316	0.001997	0.08487	---	0	---	---	---	nervous system development	nucleus	nucleic acid binding
FANCA	NM_000135	Fanconi anemia, complementation group A	0.80108	0.001999	0.08487	ordinary t-test	0	203805_s_at	1	0.80108	0.001999	0.08487	---	0	---	---	---	DNA repair	nucleus	protein binding
MAP4	NM_001134364	microtubule-associated protein 4	0.68255	0.00202	0.24171	empirical Bayes t-test	1	212566_at	1	0.76969	0.009948	0.11745	212566_at	1	0.68255	0.00202023	0.241707	negative regulation of microtubule depolymerization	microtubule	structural molecule activity
EHD3	NM_014600	EH-domain containing 3	0.67189	0.002032	0.24171	empirical Bayes t-test	1	218935_at	1	0.69177	0.02434	0.13634	218935_at	1	0.67189	0.0020324	0.241707	---	nucleus	nucleotide binding
ASXL1	NM_015338	additional sex combs like 1 (Drosophila)	0.79771	0.002064	0.08487	ordinary t-test	1	212238_at	1	0.79771	0.002064	0.08487	212238_at	1	0.80332	0.00599899	0.241707	transcription	nucleus	zinc ion binding
BAZ1B	NM_032408	bromodomain adjacent to zinc finger domain, 1B	0.79781	0.002066	0.08487	ordinary t-test	1	208445_s_at	1	0.79781	0.002066	0.08487	208445_s_at	1	0.79862	0.0235836	0.243304	chromatin assembly or disassembly	condensed chromosome	transcription factor activity
CD58	NM_001779	CD58 molecule	1.66908	0.00207	0.08487	ordinary t-test	1	211744_s_at	1	1.66908	0.00207	0.08487	205173_x_at	1	1.4221	0.014555	0.241707	cell adhesion	plasma membrane	protein binding
PIM1	NM_002648	pim-1 oncogene	0.80417	0.002071	0.08487	ordinary t-test	0	209193_at	1	0.80417	0.002071	0.08487	---	0	---	---	---	protein amino acid phosphorylation	nucleus	nucleotide binding
EFTUD2	NM_004247	elongation factor Tu GTP binding domain containing 2	0.78746	0.002111	0.24171	empirical Bayes t-test	1	222398_s_at	1	0.8108	0.003025	0.09588	222398_s_at	1	0.78746	0.00211107	0.241707	nuclear mRNA splicing, via spliceosome	nucleus	nucleotide binding
JUND	NM_005354	jun D proto-oncogene	0.80143	0.002127	0.08557	ordinary t-test	1	203752_s_at	1	0.80143	0.002127	0.08557	214326_x_at	1	0.68031	0.0131137	0.241707	transcription	chromatin	DNA binding
SF3B3	NM_012426	splicing factor 3b, subunit 3, 130kDa	0.81399	0.002132	0.08557	ordinary t-test	1	200687_s_at	1	0.81399	0.002132	0.08557	200687_s_at	1	0.81353	0.00622897	0.241707	nuclear mRNA splicing, via spliceosome	nucleus	nucleic acid binding
COPA	NM_001098398	coatomer protein complex, subunit alpha	0.7511	0.002191	0.08615	ordinary t-test	0	208684_at	1	0.7511	0.002191	0.08615	---	0	---	---	---	protein folding	Golgi membrane	hormone activity
NDUFS8	NM_002496	NADH dehydrogenase (ubiquinone) Fe-S protein 8, 23kDa (NADH-coenzyme Q reductase)	1.44306	0.002195	0.08615	ordinary t-test	0	232169_x_at	1	1.44306	0.002195	0.08615	---	0	---	---	---	mitochondrial electron transport, NADH to ubiquinone	mitochondrion	NADH dehydrogenase activity
ZC3H4	NM_015168	zinc finger CCCH-type containing 4	0.75724	0.002225	0.08615	ordinary t-test	1	213390_at	1	0.75724	0.002225	0.08615	213390_at	1	0.74617	0.00234151	0.241707	---	---	nucleic acid binding
INPP5B	NM_005540	inositol polyphosphate-5-phosphatase, 75kDa	0.74612	0.002235	0.08615	ordinary t-test	1	213643_s_at	1	0.74612	0.002235	0.08615	213643_s_at	1	0.79157	0.00891947	0.241707	signal transduction	intracellular	inositol or phosphatidylinositol phosphatase activity
UBE2L3	NM_003347	ubiquitin-conjugating enzyme E2L 3	0.75924	0.002306	0.08678	ordinary t-test	1	200676_s_at	1	0.75924	0.002306	0.08678	200676_s_at	1	0.77109	0.00583977	0.241707	protein modification process	ubiquitin ligase complex	ubiquitin-protein ligase activity
SLC35C2	NM_015945	solute carrier family 35, member C2	0.88962	0.002345	0.08678	ordinary t-test	1	219447_s_at	1	0.88962	0.002345	0.08678	219447_s_at	1	0.86749	0.0268304	0.243304	transport	membrane	---
TMEM40	NM_018306	transmembrane protein 40	0.66157	0.002357	0.08678	ordinary t-test	0	222892_s_at	1	0.66157	0.002357	0.08678	---	0	---	---	---	---	membrane	---
CKAP5	NM_001008938	cytoskeleton associated protein 5	0.77609	0.002362	0.24171	empirical Bayes t-test	1	212832_s_at	1	0.80482	0.005593	0.10553	212832_s_at	1	0.77609	0.00236203	0.241707	establishment or maintenance of microtubule cytoskeleton polarity	gamma-tubulin complex	binding
TRAPPC9	NM_031466	trafficking protein particle complex 9	0.75935	0.002363	0.08678	ordinary t-test	1	56829_at	1	0.75935	0.002363	0.08678	56829_at	1	0.78216	0.0120778	0.241707	cell differentiation	cytoplasm	---
DGCR14	NM_022719	DiGeorge syndrome critical region gene 14	0.7925	0.002457	0.08907	ordinary t-test	1	204383_at	1	0.7925	0.002457	0.08907	204383_at	1	0.78708	0.0059572	0.241707	mRNA processing	nucleus	nucleotide binding
ENTPD1	NM_001098175	ectonucleoside triphosphate diphosphohydrolase 1	1.5625	0.002471	0.08907	ordinary t-test	1	228585_at	1	1.5625	0.002471	0.08907	228585_at	1	1.53157	0.00330389	0.241707	cell adhesion	plasma membrane	magnesium ion binding
TNFRSF9	NM_001561	tumor necrosis factor receptor superfamily, member 9	0.59877	0.00253	0.09036	ordinary t-test	0	207536_s_at	1	0.59877	0.00253	0.09036	---	0	---	---	---	induction of apoptosis	integral to plasma membrane	receptor activity
MYL9	NM_006097	myosin, light chain 9, regulatory	0.46353	0.002575	0.09037	ordinary t-test	0	201058_s_at	1	0.46353	0.002575	0.09037	---	0	---	---	---	regulation of muscle contraction	muscle myosin complex	motor activity
TBC1D13	NM_018201	TBC1 domain family, member 13	0.84344	0.002581	0.09037	ordinary t-test	1	44696_at	1	0.84344	0.002581	0.09037	44696_at	1	0.85752	0.0236104	0.243304	regulation of Rab GTPase activity	intracellular	GTPase activator activity
PTGIR	NM_000960	prostaglandin I2 (prostacyclin) receptor (IP)	0.83834	0.002658	0.09037	ordinary t-test	0	1555620_a_at	1	0.83834	0.002658	0.09037	---	0	---	---	---	signal transduction	plasma membrane	rhodopsin-like receptor activity
MIRN21	---	microRNA 21	1.32596	0.002666	0.09037	ordinary t-test	0	224917_at	1	1.32596	0.002666	0.09037	---	0	---	---	---	---	---	---
SPATA2	NM_006038	spermatogenesis associated 2	0.73143	0.002681	0.24171	empirical Bayes t-test	0	---	0	---	---	---	204433_s_at	1	0.73143	0.00268104	0.241707	multicellular organismal development	nucleus	---
ZC3H10	NM_032786	zinc finger CCCH-type containing 10	1.2752	0.002692	0.09037	ordinary t-test	0	227430_at	1	1.2752	0.002692	0.09037	---	0	---	---	---	---	---	nucleic acid binding
SBF1	NM_002972	SET binding factor 1	0.78999	0.002706	0.09037	ordinary t-test	1	39835_at	1	0.78999	0.002706	0.09037	39835_at	1	0.79247	0.00557803	0.241707	protein amino acid dephosphorylation	nucleus	inositol or phosphatidylinositol phosphatase activity
SEC61A1	NM_013336	Sec61 alpha 1 subunit (S. cerevisiae)	0.87457	0.002712	0.09037	ordinary t-test	1	217716_s_at	1	0.87457	0.002712	0.09037	217716_s_at	1	0.88292	0.0337982	0.252826	transport	endoplasmic reticulum	protein binding
FBXL13	NM_001111038	F-box and leucine-rich repeat protein 13	1.35618	0.002716	0.09037	ordinary t-test	1	1553798_a_at	1	1.35618	0.002716	0.09037	1553798_a_at	1	1.36428	0.0248726	0.243304	---	---	protein binding
MED12	NM_005120	mediator complex subunit 12	0.69865	0.002757	0.24171	empirical Bayes t-test	1	211342_x_at	1	0.72846	0.006858	0.10553	203506_s_at	1	0.69865	0.00275672	0.241707	transcription	mediator complex	transcription cofactor activity
CTSA	NM_000308	cathepsin A	0.74721	0.00287	0.24171	empirical Bayes t-test	1	200661_at	1	0.75895	0.00475	0.10198	200661_at	1	0.74721	0.00286992	0.241707	proteolysis	lysosome	carboxypeptidase activity
AGPAT3	NM_001037553	1-acylglycerol-3-phosphate O-acyltransferase 3	0.82925	0.00291	0.0952	ordinary t-test	1	225440_at	1	0.82925	0.00291	0.0952	225440_at	1	0.82555	0.00783463	0.241707	metabolic process	endoplasmic reticulum	1-acylglycerol-3-phosphate O-acyltransferase activity
ZNF587	NM_032828	zinc finger protein 587	1.24397	0.00291	0.0952	ordinary t-test	0	219981_x_at	1	1.24397	0.00291	0.0952	---	0	---	---	---	transcription	intracellular	nucleic acid binding
GNAZ	NM_002073	guanine nucleotide binding protein (G protein), alpha z polypeptide	0.6542	0.003015	0.09588	ordinary t-test	0	204993_at	1	0.6542	0.003015	0.09588	---	0	---	---	---	signal transduction	nuclear envelope	nucleotide binding
DNAJC15	NM_013238	DnaJ (Hsp40) homolog, subfamily C, member 15	1.33569	0.00303	0.09588	ordinary t-test	0	218435_at	1	1.33569	0.00303	0.09588	---	0	---	---	---	---	membrane	heat shock protein binding
NCBP2	NM_001042540	nuclear cap binding protein subunit 2, 20kDa	1.21193	0.003101	0.09588	ordinary t-test	0	201521_s_at	1	1.21193	0.003101	0.09588	---	0	---	---	---	spliceosomal snRNP biogenesis	nucleus	nucleotide binding
MEPCE	NM_019606	methylphosphate capping enzyme	0.82509	0.003145	0.09588	ordinary t-test	0	219798_s_at	1	0.82509	0.003145	0.09588	---	0	---	---	---	---	---	methyltransferase activity
DNAJC14	NM_032364	DnaJ (Hsp40) homolog, subfamily C, member 14	0.81876	0.003163	0.09588	ordinary t-test	1	223420_at	1	0.81876	0.003163	0.09588	223420_at	1	0.86059	0.0498621	0.255403	protein folding	endoplasmic reticulum	heat shock protein binding
USP16	NM_001001992	ubiquitin specific peptidase 16	0.50774	0.003192	0.09588	ordinary t-test	0	222616_s_at	1	0.50774	0.003192	0.09588	---	0	---	---	---	ubiquitin-dependent protein catabolic process	cytoplasm	cysteine-type endopeptidase activity
MKLN1	NM_013255	Muskelin 1, intracellular mediator containing kelch motifs	1.35193	0.003195	0.09588	ordinary t-test	1	1560145_at	1	1.35193	0.003195	0.09588	1560145_at	1	1.25328	0.0478067	0.255403	signal transduction	cytoplasm	protein binding
HDLBP	NM_005336	high density lipoprotein binding protein	0.74243	0.003201	0.09588	ordinary t-test	1	225012_at	1	0.74243	0.003201	0.09588	225012_at	1	0.76114	0.0071243	0.241707	lipid metabolic process	nucleus	RNA binding
FCER2	NM_002002	Fc fragment of IgE, low affinity II, receptor for (CD23)	0.60551	0.003259	0.09588	ordinary t-test	1	206760_s_at	1	0.60551	0.003259	0.09588	206760_s_at	1	0.67202	0.00949575	0.241707	---	extracellular region	receptor activity
VPS39	NM_015289	vacuolar protein sorting 39 homolog (S. cerevisiae)	0.85013	0.00327	0.09588	ordinary t-test	1	212156_at	1	0.85013	0.00327	0.09588	212156_at	1	0.8708	0.040386	0.255156	transport	cytoplasm	small GTPase regulator activity
NDUFB8	NM_005004	NADH dehydrogenase (ubiquinone) 1 beta subcomplex, 8, 19kDa	1.26176	0.003288	0.09588	ordinary t-test	0	201227_s_at	1	1.26176	0.003288	0.09588	---	0	---	---	---	mitochondrial electron transport, NADH to ubiquinone	mitochondrion	NADH dehydrogenase activity
PSMB2	NM_002794	proteasome (prosome, macropain) subunit, beta type, 2	1.32264	0.003312	0.09588	ordinary t-test	0	231323_at	1	1.32264	0.003312	0.09588	---	0	---	---	---	ubiquitin-dependent protein catabolic process	proteasome complex	threonine-type endopeptidase activity
ZMYM3	NM_005096	zinc finger, MYM-type 3	0.76175	0.003341	0.24171	empirical Bayes t-test	1	207559_s_at	1	0.80354	0.005883	0.10553	207559_s_at	1	0.76175	0.00334119	0.241707	multicellular organismal development	nucleus	DNA binding
NIT1	NM_005600	nitrilase 1	0.89654	0.003378	0.09588	ordinary t-test	1	202891_at	1	0.89654	0.003378	0.09588	202891_at	1	0.87438	0.0272832	0.243304	nitrogen compound metabolic process	---	nitrilase activity
HYOU1	NM_001130991	hypoxia up-regulated 1	0.7768	0.003379	0.09588	ordinary t-test	1	200825_s_at	1	0.7768	0.003379	0.09588	200825_s_at	1	0.77508	0.00421575	0.241707	response to hypoxia	endoplasmic reticulum	nucleotide binding
PDLIM1	NM_020992	PDZ and LIM domain 1	0.72755	0.00341	0.09588	ordinary t-test	1	208690_s_at	1	0.72755	0.00341	0.09588	208690_s_at	1	0.76744	0.0214216	0.241707	response to oxidative stress	transcription factor complex	transcription coactivator activity
SPNS1	NM_032038	spinster homolog 1 (Drosophila)	0.80087	0.003411	0.09588	ordinary t-test	1	223173_at	1	0.80087	0.003411	0.09588	223173_at	1	0.80331	0.00712433	0.241707	transport	mitochondrion	transporter activity
BCR	NM_004327	breakpoint cluster region	0.82755	0.00342	0.09588	ordinary t-test	1	202315_s_at	1	0.82755	0.00342	0.09588	202315_s_at	1	0.82669	0.00993803	0.241707	protein amino acid phosphorylation	intracellular	protein serine
GABARAPL1	NM_031412	GABA(A) receptor-associated protein like 1	1.44331	0.003426	0.09588	ordinary t-test	1	208868_s_at	1	1.44331	0.003426	0.09588	208868_s_at	1	1.38635	0.0133316	0.241707	---	intracellular	receptor activity
LARS2	NM_015340	leucyl-tRNA synthetase 2, mitochondrial	0.77304	0.003436	0.24171	empirical Bayes t-test	0	---	0	---	---	---	204016_at	1	0.77304	0.00343641	0.241707	translation	cytoplasm	nucleotide binding
MEN1	NM_000244	multiple endocrine neoplasia I	0.72114	0.003448	0.09588	ordinary t-test	1	202645_s_at	1	0.72114	0.003448	0.09588	202645_s_at	1	0.73163	0.00416719	0.241707	negative regulation of transcription from RNA polymerase II promoter	chromatin	four-way junction DNA binding
BCL9L	NM_182557	B-cell CLL/lymphoma 9-like	0.76728	0.003464	0.24171	empirical Bayes t-test	1	228065_at	1	0.80664	0.006415	0.10553	228065_at	1	0.76728	0.0034637	0.241707	transcription	nucleus	---
BAP1	NM_004656	BRCA1 associated protein-1 (ubiquitin carboxy-terminal hydrolase)	0.74108	0.003493	0.24171	empirical Bayes t-test	1	201419_at	1	0.84404	0.026969	0.13862	1555735_a_at	1	0.74108	0.0034929	0.241707	protein modification process	intracellular	ubiquitin thiolesterase activity
TMEM63A	NM_014698	transmembrane protein 63A	0.76697	0.003507	0.09683	ordinary t-test	1	202699_s_at	1	0.76697	0.003507	0.09683	202699_s_at	1	0.76053	0.00369004	0.241707	---	membrane	---
SYMPK	NM_004819	symplekin	0.72689	0.003557	0.24171	empirical Bayes t-test	1	32402_s_at	1	0.77785	0.016426	0.124	32402_s_at	1	0.72689	0.00355682	0.241707	chemotaxis	nucleus	C3a anaphylatoxin receptor activity
ZNF354A	NM_005649	zinc finger protein 354A	1.31992	0.003628	0.09697	ordinary t-test	1	205427_at	1	1.31992	0.003628	0.09697	205427_at	1	1.38096	0.0118909	0.241707	transcription	intracellular	nucleic acid binding
SELP	NM_003005	selectin P (granule membrane protein 140kDa, antigen CD62)	0.77497	0.003674	0.09697	ordinary t-test	0	206049_at	1	0.77497	0.003674	0.09697	---	0	---	---	---	cell adhesion	extracellular space	binding
SLC43A3	NM_014096	solute carrier family 43, member 3	0.67376	0.003675	0.24171	empirical Bayes t-test	1	210692_s_at	1	0.65385	0.013479	0.11995	210692_s_at	1	0.67376	0.00367495	0.241707	---	membrane	---
UBAP2L	NM_001127320	ubiquitin associated protein 2-like	0.7936	0.003687	0.24171	empirical Bayes t-test	1	201377_at	1	0.81249	0.003994	0.09697	201377_at	1	0.7936	0.00368682	0.241707	---	---	protein binding
SEPT9	NM_001113491	septin 9	0.85949	0.003698	0.09697	ordinary t-test	1	41220_at	1	0.85949	0.003698	0.09697	41220_at	1	0.85377	0.0174935	0.241707	carbohydrate metabolic process	stress fiber	nucleotide binding
VAPA	NM_003574	VAMP (vesicle-associated membrane protein)-associated protein A, 33kDa	1.50853	0.003709	0.09697	ordinary t-test	1	228480_at	1	1.50853	0.003709	0.09697	228480_at	1	1.38397	0.00742492	0.241707	membrane fusion	plasma membrane	signal transducer activity
CXCR5	NM_001716	chemokine (C-X-C motif) receptor 5	0.70735	0.003712	0.24171	empirical Bayes t-test	0	---	0	---	---	---	206126_at	1	0.70735	0.00371236	0.241707	cell motion	plasma membrane	rhodopsin-like receptor activity
TCEAL3	NM_001006933	transcription elongation factor A (SII)-like 3	0.77703	0.003719	0.24171	empirical Bayes t-test	1	227279_at	1	0.78625	0.004005	0.09697	227279_at	1	0.77703	0.00371899	0.241707	transcription	nucleus	---
GNAS	NM_000516	GNAS complex locus	0.8574	0.003727	0.09697	ordinary t-test	1	214548_x_at	1	0.8574	0.003727	0.09697	214548_x_at	1	0.84799	0.0134427	0.241707	signal transduction	extracellular region	nucleotide binding
TSPAN18	NM_001031730	Tetraspanin 18	0.74482	0.003742	0.24171	empirical Bayes t-test	1	227307_at	1	0.84351	0.044547	0.15833	227307_at	1	0.74482	0.00374153	0.241707	transport	extracellular space	---
DDX41	NM_016222	DEAD (Asp-Glu-Ala-Asp) box polypeptide 41	0.87549	0.003744	0.09697	ordinary t-test	1	217840_at	1	0.87549	0.003744	0.09697	217840_at	1	0.82781	0.00887128	0.241707	RNA processing	nucleus	nucleotide binding
PARVB	NM_001003828	parvin, beta	0.66259	0.003759	0.09697	ordinary t-test	1	37966_at	1	0.66259	0.003759	0.09697	37966_at	1	0.68371	0.00614413	0.241707	cell adhesion	cytoplasm	actin binding
NUP62	NM_012346	nucleoporin 62kDa	0.69081	0.003808	0.24171	empirical Bayes t-test	1	207740_s_at	1	0.73809	0.012962	0.11995	207740_s_at	1	0.69081	0.00380786	0.241707	transport	nucleus	L-amino-acid oxidase activity
PABPN1	NM_004643	poly(A) binding protein, nuclear 1	0.75826	0.00381	0.24171	empirical Bayes t-test	1	201544_x_at	1	0.77118	0.007678	0.10949	201544_x_at	1	0.75826	0.0038097	0.241707	nuclear mRNA splicing, via spliceosome	nucleus	nucleotide binding
DIAPH1	NM_001079812	diaphanous homolog 1 (Drosophila)	0.83396	0.003839	0.09697	ordinary t-test	1	213514_s_at	1	0.83396	0.003839	0.09697	209190_s_at	1	0.75864	0.00839234	0.241707	sensory perception of sound	cytoplasm	actin binding
NCOR1	NM_006311	nuclear receptor co-repressor 1	0.76803	0.003845	0.09697	ordinary t-test	1	200857_s_at	1	0.76803	0.003845	0.09697	200857_s_at	1	0.78121	0.0326004	0.250886	transcription	nucleus	DNA binding
JUP	NM_002230	junction plakoglobin	0.67261	0.003848	0.24171	empirical Bayes t-test	0	---	0	---	---	---	201015_s_at	1	0.67261	0.00384772	0.241707	cell adhesion	membrane fraction	structural molecule activity
RASA3	NM_007368	RAS p21 protein activator 3	0.70272	0.003862	0.24171	empirical Bayes t-test	1	206220_s_at	1	0.69831	0.014325	0.11995	206220_s_at	1	0.70272	0.00386208	0.241707	signal transduction	intracellular	GTPase activator activity
SLC39A4	NM_017767	solute carrier family 39 (zinc transporter), member 4	0.70503	0.00389	0.09697	ordinary t-test	0	219215_s_at	1	0.70503	0.00389	0.09697	---	0	---	---	---	transport	endosome	zinc ion binding
HMGB2	NM_001130688	high-mobility group box 2	1.50564	0.003935	0.09697	ordinary t-test	0	208808_s_at	1	1.50564	0.003935	0.09697	---	0	---	---	---	DNA replication	nuclear chromosome	DNA binding
RING1	NM_002931	ring finger protein 1	0.869	0.003947	0.09697	ordinary t-test	1	35685_at	1	0.869	0.003947	0.09697	35685_at	1	0.87764	0.0390726	0.255156	transcription	ubiquitin ligase complex	chromatin binding
EEFSEC	NM_021937	eukaryotic elongation factor, selenocysteine-tRNA-specific	0.79997	0.003981	0.09697	ordinary t-test	1	227540_at	1	0.79997	0.003981	0.09697	227540_at	1	0.81122	0.0125287	0.241707	selenocysteine incorporation	nucleus	tRNA binding
PRPF19	NM_014502	PRP19/PSO4 pre-mRNA processing factor 19 homolog (S. cerevisiae)	0.67492	0.003981	0.09697	ordinary t-test	1	203103_s_at	1	0.67492	0.003981	0.09697	203103_s_at	1	0.6949	0.00501252	0.241707	inner cell mass cell proliferation	ubiquitin ligase complex	DNA binding
MEMO1	NM_015955	mediator of cell motility 1	1.38853	0.003994	0.09697	ordinary t-test	0	219065_s_at	1	1.38853	0.003994	0.09697	---	0	---	---	---	---	nucleus	---
INO80	NM_017553	INO80 homolog (S. cerevisiae)	0.81175	0.004028	0.09697	ordinary t-test	1	225357_s_at	1	0.81175	0.004028	0.09697	225357_s_at	1	0.81022	0.014062	0.241707	chromatin remodeling	nucleus	nucleotide binding
COBRA1	NM_015456	cofactor of BRCA1	0.79038	0.004058	0.09697	ordinary t-test	1	202757_at	1	0.79038	0.004058	0.09697	202757_at	1	0.79725	0.00940461	0.241707	transcription	nucleus	protein binding
NLN	NM_020726	Neurolysin (metallopeptidase M3 family)	1.39283	0.004066	0.09697	ordinary t-test	0	234762_x_at	1	1.39283	0.004066	0.09697	---	0	---	---	---	proteolysis	cytoplasm	metalloendopeptidase activity
FASN	NM_004104	fatty acid synthase	0.80723	0.004066	0.24171	empirical Bayes t-test	0	---	0	---	---	---	212218_s_at	1	0.80723	0.00406635	0.241707	fatty acid metabolic process	cytoplasm	catalytic activity
COMMD4	NM_017828	COMM domain containing 4	0.85099	0.004067	0.09697	ordinary t-test	1	206441_s_at	1	0.85099	0.004067	0.09697	206441_s_at	1	0.85171	0.0436104	0.255403	---	cytoplasm	protein binding
RUNX3	NM_001031680	runt-related transcription factor 3	0.74131	0.004067	0.09697	ordinary t-test	0	204198_s_at	1	0.74131	0.004067	0.09697	---	0	---	---	---	transcription	nucleus	DNA binding
RBM4B	NM_031492	RNA binding motif protein 4B	0.89932	0.004085	0.09697	ordinary t-test	0	209497_s_at	1	0.89932	0.004085	0.09697	---	0	---	---	---	mRNA processing	nucleus	nucleotide binding
AARS	NM_001605	alanyl-tRNA synthetase	0.81086	0.00411	0.09697	ordinary t-test	1	201000_at	1	0.81086	0.00411	0.09697	201000_at	1	0.7996	0.00486381	0.241707	translation	soluble fraction	tRNA binding
CD83	NM_001040280	CD83 molecule	0.82023	0.004137	0.09702	ordinary t-test	1	204440_at	1	0.82023	0.004137	0.09702	204440_at	1	0.78324	0.00576943	0.241707	defense response	plasma membrane	---
RNF7	NM_014245	ring finger protein 7	1.30761	0.004173	0.09728	ordinary t-test	0	224439_x_at	1	1.30761	0.004173	0.09728	---	0	---	---	---	anti-apoptosis	nucleus	copper ion binding
HDAC6	NM_006044	histone deacetylase 6	0.79884	0.004313	0.09994	ordinary t-test	1	206846_s_at	1	0.79884	0.004313	0.09994	206846_s_at	1	0.80174	0.00828876	0.241707	transcription	histone deacetylase complex	actin binding
WDR81	NM_152348	WD repeat domain 81	0.8206	0.004414	0.10108	ordinary t-test	1	226738_at	1	0.8206	0.004414	0.10108	226738_at	1	0.81619	0.0110638	0.241707	---	---	---
GANAB	NM_198334	glucosidase, alpha; neutral AB	0.70227	0.004443	0.24171	empirical Bayes t-test	1	211934_x_at	1	0.74916	0.013522	0.11995	211934_x_at	1	0.70227	0.00444292	0.241707	carbohydrate metabolic process	endoplasmic reticulum	hydrolase activity, hydrolyzing O-glycosyl compounds
SFRS15	NM_020706	splicing factor, arginine/serine-rich 15	0.76837	0.00446	0.10122	ordinary t-test	1	226082_s_at	1	0.76837	0.00446	0.10122	226082_s_at	1	0.75878	0.0087418	0.241707	---	nucleus	nucleotide binding
CLSTN1	NM_001009566	calsyntenin 1	0.7837	0.004472	0.10122	ordinary t-test	0	201561_s_at	1	0.7837	0.004472	0.10122	---	0	---	---	---	cell adhesion	Golgi membrane	calcium ion binding
SLC25A19	NM_001126121	solute carrier family 25 (mitochondrial thiamine pyrophosphate carrier), member 19	0.8711	0.004523	0.10178	ordinary t-test	1	223222_at	1	0.8711	0.004523	0.10178	223222_at	1	0.88051	0.036567	0.255156	transport	mitochondrion	transporter activity
FLNA	NM_001110556	filamin A, alpha (actin binding protein 280)	0.609	0.004564	0.24171	empirical Bayes t-test	1	213746_s_at	1	0.60498	0.006504	0.10553	213746_s_at	1	0.609	0.00456438	0.241707	nervous system development	nucleus	actin binding
H2AFY	NM_001040158	H2A histone family, member Y	1.17089	0.004571	0.1019	ordinary t-test	1	207168_s_at	1	1.17089	0.004571	0.1019	226840_at	1	1.27502	0.0124927	0.241707	nucleosome assembly	nucleosome	DNA binding
TMEM39B	NM_018056	transmembrane protein 39B	0.80118	0.004586	0.1019	ordinary t-test	1	218770_s_at	1	0.80118	0.004586	0.1019	218770_s_at	1	0.80239	0.00803713	0.241707	---	membrane	---
DTX1	NM_004416	deltex homolog 1 (Drosophila)	0.74342	0.004603	0.24171	empirical Bayes t-test	0	---	0	---	---	---	227336_at	1	0.74342	0.00460255	0.241707	transcription from RNA polymerase II promoter	nucleus	transcription coactivator activity
SPECC1L	NM_015330	SPECC1-like	0.85165	0.004607	0.1019	ordinary t-test	1	212480_at	1	0.85165	0.004607	0.1019	212480_at	1	0.84903	0.0223576	0.241707	cell cycle	---	---
CPNE5	NM_020939	copine V	0.67292	0.004609	0.24171	empirical Bayes t-test	1	227189_at	1	0.67051	0.006755	0.10553	227189_at	1	0.67292	0.00460917	0.241707	---	---	---
DCTN1	NM_004082	dynactin 1 (p150, glued homolog, Drosophila)	0.68765	0.004614	0.24171	empirical Bayes t-test	1	201082_s_at	1	0.70854	0.005219	0.10339	201082_s_at	1	0.68765	0.00461425	0.241707	transport	spindle pole	motor activity
RANGAP1	NM_002883	Ran GTPase activating protein 1	0.7417	0.004652	0.24171	empirical Bayes t-test	1	212127_at	1	0.83043	0.027308	0.13896	212125_at	1	0.7417	0.00465176	0.241707	signal transduction	soluble fraction	GTPase activator activity
YLPM1	NM_019589	YLP motif containing 1	0.63788	0.004677	0.24171	empirical Bayes t-test	1	212787_at	1	0.78102	0.025358	0.13752	214659_x_at	1	0.63788	0.00467713	0.241707	---	nucleus	---
HIRIP3	NM_003609	HIRA interacting protein 3	0.85528	0.004691	0.10198	ordinary t-test	0	204504_s_at	1	0.85528	0.004691	0.10198	---	0	---	---	---	chromatin assembly or disassembly	nucleus	---
CTDSPL2	NM_016396	CTD (carboxy-terminal domain, RNA polymerase II, polypeptide A) small phosphatase like 2	1.58528	0.004718	0.10198	ordinary t-test	0	223271_s_at	1	1.58528	0.004718	0.10198	---	0	---	---	---	---	---	phosphoprotein phosphatase activity
KAT5	NM_006388	K(lysine) acetyltransferase 5	0.84959	0.004726	0.10198	ordinary t-test	1	209192_x_at	1	0.84959	0.004726	0.10198	209192_x_at	1	0.84662	0.0146833	0.241707	regulation of cell growth	chromatin	chromatin binding
CTF8	NM_001039690	chromosome transmission fidelity factor 8 homolog (S. cerevisiae)	0.83773	0.004791	0.10198	ordinary t-test	1	224732_at	1	0.83773	0.004791	0.10198	224732_at	1	0.84029	0.0160998	0.241707	DNA replication	nucleus	DNA binding
CREM	NM_001881	cAMP responsive element modulator	1.35804	0.004797	0.10198	ordinary t-test	0	209967_s_at	1	1.35804	0.004797	0.10198	---	0	---	---	---	transcription	nucleus	DNA binding
UBTF	NM_001076683	upstream binding transcription factor, RNA polymerase I	0.70393	0.004811	0.24171	empirical Bayes t-test	0	---	0	---	---	---	214881_s_at	1	0.70393	0.00481072	0.241707	transcription	nucleus	DNA binding
LRRC8A	NM_001127244	leucine rich repeat containing 8 family, member A	0.77659	0.004826	0.10198	ordinary t-test	1	233487_s_at	1	0.77659	0.004826	0.10198	233487_s_at	1	0.77594	0.00593141	0.241707	---	membrane	protein binding
TAF6	NM_005641	TAF6 RNA polymerase II, TATA box binding protein (TBP)-associated factor, 80kDa	0.77884	0.004849	0.10198	ordinary t-test	1	203572_s_at	1	0.77884	0.004849	0.10198	203572_s_at	1	0.78623	0.008597	0.241707	transcription	nucleus	DNA binding
HNRNPH2	NM_001032393	Heterogeneous nuclear ribonucleoprotein H2 (HPRIME)	1.30948	0.004858	0.24171	empirical Bayes t-test	1	243201_at	1	1.22391	0.014631	0.11995	243201_at	1	1.30948	0.00485805	0.241707	nuclear mRNA splicing, via spliceosome	nucleus	nucleotide binding
ACRBP	NM_032489	acrosin binding protein	0.65625	0.004903	0.10198	ordinary t-test	0	223717_s_at	1	0.65625	0.004903	0.10198	---	0	---	---	---	---	acrosome	---
CLDN5	NM_001130861	claudin 5	0.70517	0.004911	0.10198	ordinary t-test	0	204482_at	1	0.70517	0.004911	0.10198	---	0	---	---	---	calcium-independent cell-cell adhesion	plasma membrane	structural molecule activity
CLEC4E	NM_014358	C-type lectin domain family 4, member E	1.60745	0.004926	0.10198	ordinary t-test	1	219859_at	1	1.60745	0.004926	0.10198	222934_s_at	1	1.33294	0.0472248	0.255403	immune response	membrane	binding
PLCG1	NM_002660	phospholipase C, gamma 1	0.73204	0.004934	0.10198	ordinary t-test	1	202789_at	1	0.73204	0.004934	0.10198	202789_at	1	0.79429	0.0383993	0.255156	in utero embryonic development	cytoplasm	phosphoinositide phospholipase C activity
MEGF9	NM_001080497	multiple EGF-like-domains 9	1.5081	0.004957	0.10198	ordinary t-test	0	212831_at	1	1.5081	0.004957	0.10198	---	0	---	---	---	---	membrane	receptor activity
RAPGEF1	NM_005312	Rap guanine nucleotide exchange factor (GEF) 1	0.76911	0.004977	0.10198	ordinary t-test	1	226389_s_at	1	0.76911	0.004977	0.10198	226389_s_at	1	0.76974	0.0059229	0.241707	signal transduction	intracellular	guanyl-nucleotide exchange factor activity
EIF3B	NM_001037283	eukaryotic translation initiation factor 3, subunit B	0.77798	0.004991	0.24171	empirical Bayes t-test	1	208688_x_at	1	0.81014	0.006745	0.10553	203462_x_at	1	0.77798	0.00499071	0.241707	translation	cytosol	nucleotide binding
PCMTD1	NM_052937	protein-L-isoaspartate (D-aspartate) O-methyltransferase domain containing 1	1.32095	0.005019	0.10207	ordinary t-test	1	235507_at	1	1.32095	0.005019	0.10207	235507_at	1	1.25409	0.0105984	0.241707	protein modification process	cytoplasm	protein-L-isoaspartate (D-aspartate) O-methyltransferase activity
PHF6	NM_001015877	PHD finger protein 6	1.38208	0.005041	0.10207	ordinary t-test	0	225501_at	1	1.38208	0.005041	0.10207	---	0	---	---	---	transcription	nucleus	protein binding
PPP2R5D	NM_006245	protein phosphatase 2, regulatory subunit BPRIME, delta isoform	0.82486	0.00506	0.10207	ordinary t-test	0	202513_s_at	1	0.82486	0.00506	0.10207	---	0	---	---	---	signal transduction	protein phosphatase type 2A complex	binding
TCOF1	NM_000356	Treacher Collins-Franceschetti syndrome 1	0.78584	0.005062	0.24171	empirical Bayes t-test	1	202384_s_at	1	0.84985	0.048605	0.16199	202385_s_at	1	0.78584	0.00506167	0.241707	skeletal development	nucleus	transporter activity
NUB1	NM_016118	negative regulator of ubiquitin-like proteins 1	0.85086	0.00516	0.10339	ordinary t-test	1	222512_at	1	0.85086	0.00516	0.10339	222512_at	1	0.87282	0.0420234	0.255156	---	nucleus	---
LGALS3BP	NM_005567	lectin, galactoside-binding, soluble, 3 binding protein	0.69081	0.005204	0.24171	empirical Bayes t-test	1	200923_at	1	0.72519	0.029942	0.14112	200923_at	1	0.69081	0.00520428	0.241707	cellular defense response	extracellular region	scavenger receptor activity
VCP	NM_007126	valosin-containing protein	0.79568	0.005217	0.24171	empirical Bayes t-test	1	208649_s_at	1	0.82912	0.014975	0.11995	208649_s_at	1	0.79568	0.00521678	0.241707	cell cycle checkpoint	nucleus	nucleotide binding
GRIPAP1	NM_020137	GRIP1 associated protein 1	0.80457	0.005254	0.10339	ordinary t-test	1	225451_at	1	0.80457	0.005254	0.10339	225451_at	1	0.84501	0.0336795	0.252826	---	endosome	---
MARCKSL1	NM_023009	MARCKS-like 1	0.73209	0.005273	0.10339	ordinary t-test	1	200644_at	1	0.73209	0.005273	0.10339	200644_at	1	0.78797	0.031297	0.247268	---	plasma membrane	calmodulin binding
PTEN	NM_000314	phosphatase and tensin homolog	1.30314	0.005275	0.10339	ordinary t-test	1	204053_x_at	1	1.30314	0.005275	0.10339	233254_x_at	1	1.31271	0.0129217	0.241707	regulation of cyclin-dependent protein kinase activity	cytoplasm	phosphatidylinositol-3-phosphatase activity
FUS	NM_004960	fusion (involved in t(12;16) in malignant liposarcoma)	0.8519	0.005285	0.10339	ordinary t-test	1	217370_x_at	1	0.8519	0.005285	0.10339	217370_x_at	1	0.81041	0.0179697	0.241707	nuclear mRNA splicing, via spliceosome	intracellular	nucleotide binding
PTBP1	NM_002819	polypyrimidine tract binding protein 1	0.84518	0.005342	0.10398	ordinary t-test	1	212015_x_at	1	0.84518	0.005342	0.10398	212015_x_at	1	0.85293	0.0302287	0.246815	nuclear mRNA splicing, via spliceosome	nucleus	nucleotide binding
CEACAM4	NM_001817	carcinoembryonic antigen-related cell adhesion molecule 4	0.73032	0.005398	0.10438	ordinary t-test	0	207205_at	1	0.73032	0.005398	0.10438	---	0	---	---	---	---	membrane	---
PRKCB	NM_002738	protein kinase C, beta	0.85233	0.005438	0.10438	ordinary t-test	1	209685_s_at	1	0.85233	0.005438	0.10438	209685_s_at	1	0.85914	0.038409	0.255156	protein amino acid phosphorylation	cytoplasm	nucleotide binding
FRAG1	NM_014489	FGF receptor activating protein 1	0.82555	0.005443	0.10438	ordinary t-test	1	215293_s_at	1	0.82555	0.005443	0.10438	215293_s_at	1	0.84761	0.0345697	0.255156	GPI anchor biosynthetic process	Golgi membrane	receptor activity
LARP1	NM_015315	La ribonucleoprotein domain family, member 1	0.65727	0.005447	0.24171	empirical Bayes t-test	1	212193_s_at	1	0.6614	0.010281	0.11746	212193_s_at	1	0.65727	0.0054467	0.241707	---	---	RNA binding
HNRNPUL2	NM_001079559	heterogeneous nuclear ribonucleoprotein U-like 2	0.65623	0.00547	0.10439	ordinary t-test	1	222264_at	1	0.65623	0.00547	0.10439	222264_at	1	0.72397	0.032709	0.250886	---	nucleus	nucleic acid binding
LSR	NM_015925	lipolysis stimulated lipoprotein receptor	0.64462	0.005619	0.24171	empirical Bayes t-test	0	---	0	---	---	---	208190_s_at	1	0.64462	0.00561898	0.241707	liver development	plasma membrane	receptor activity
HIVEP3	NM_001127714	human immunodeficiency virus type I enhancer binding protein 3	0.75842	0.005664	0.10553	ordinary t-test	1	220042_x_at	1	0.75842	0.005664	0.10553	220042_x_at	1	0.83506	0.0370798	0.255156	transcription	intracellular	nucleic acid binding
OGDH	NM_001003941	oxoglutarate (alpha-ketoglutarate) dehydrogenase (lipoamide)	0.73368	0.005697	0.10553	ordinary t-test	1	201282_at	1	0.73368	0.005697	0.10553	201282_at	1	0.7382	0.00624561	0.241707	generation of precursor metabolites and energy	mitochondrion	oxoglutarate dehydrogenase (succinyl-transferring) activity
KRT10	NM_000421	keratin 10	1.25617	0.005713	0.10553	ordinary t-test	0	207023_x_at	1	1.25617	0.005713	0.10553	---	0	---	---	---	epidermis development	intermediate filament	structural molecule activity
GCS1	NM_006302	glucosidase I	0.81148	0.005828	0.10553	ordinary t-test	1	210627_s_at	1	0.81148	0.005828	0.10553	210627_s_at	1	0.80647	0.00799321	0.241707	protein amino acid N-linked glycosylation	membrane fraction	catalytic activity
SENP3	NM_015670	SUMO1/sentrin/SMT3 specific peptidase 3	0.81821	0.005837	0.10553	ordinary t-test	1	203871_at	1	0.81821	0.005837	0.10553	203871_at	1	0.81812	0.0109664	0.241707	proteolysis	nucleus	ubiquitin-specific protease activity
HSD17B1	NM_000413	hydroxysteroid (17-beta) dehydrogenase 1	0.82459	0.005838	0.10553	ordinary t-test	1	228595_at	1	0.82459	0.005838	0.10553	228595_at	1	0.83243	0.017227	0.241707	estrogen biosynthetic process	cytoplasm	estradiol 17-beta-dehydrogenase activity
RBM14	NM_006328	RNA binding motif protein 14	0.79093	0.005891	0.10553	ordinary t-test	1	204178_s_at	1	0.79093	0.005891	0.10553	204178_s_at	1	0.80006	0.01058	0.241707	DNA replication	mediator complex	nucleotide binding
IL15RA	NM_002189	interleukin 15 receptor, alpha	0.81561	0.005963	0.10553	ordinary t-test	1	207375_s_at	1	0.81561	0.005963	0.10553	207375_s_at	1	0.84714	0.0312295	0.247268	signal transduction	Golgi membrane	signal transducer activity
ERN2	NM_033266	endoplasmic reticulum to nucleus signaling 2	1.25924	0.005991	0.10553	ordinary t-test	1	214372_x_at	1	1.25924	0.005991	0.10553	214372_x_at	1	1.27349	0.0147593	0.241707	transcription	endoplasmic reticulum	nucleotide binding
PKM2	NM_002654	pyruvate kinase, muscle	0.79777	0.005999	0.10553	ordinary t-test	1	201251_at	1	0.79777	0.005999	0.10553	201251_at	1	0.7611	0.00850756	0.241707	glycolysis	cytoplasm	magnesium ion binding
PPP1CA	NM_001008709	protein phosphatase 1, catalytic subunit, alpha isoform	0.85709	0.006004	0.10553	ordinary t-test	1	200846_s_at	1	0.85709	0.006004	0.10553	200846_s_at	1	0.84284	0.0115702	0.241707	carbohydrate metabolic process	cytoplasm	phosphoprotein phosphatase activity
PAFAH2	NM_000437	platelet-activating factor acetylhydrolase 2, 40kDa	0.80612	0.006052	0.24171	empirical Bayes t-test	0	---	0	---	---	---	205232_s_at	1	0.80612	0.00605215	0.241707	lipid metabolic process	cytoplasm	catalytic activity
ZNF598	NM_178167	zinc finger protein 598	0.78747	0.006064	0.24171	empirical Bayes t-test	1	225104_at	1	0.85092	0.008553	0.11482	225104_at	1	0.78747	0.00606364	0.241707	---	intracellular	protein binding
TM9SF1	NM_001014842	transmembrane 9 superfamily member 1	0.67887	0.00609	0.10553	ordinary t-test	1	209149_s_at	1	0.67887	0.00609	0.10553	209150_s_at	1	0.83164	0.0108936	0.241707	---	membrane	---
COPG	NM_016128	coatomer protein complex, subunit gamma	0.67442	0.006093	0.24171	empirical Bayes t-test	1	217749_at	1	0.77106	0.02554	0.13752	217749_at	1	0.67442	0.00609255	0.241707	transport	Golgi membrane	structural molecule activity
METTL9	NM_001077180	methyltransferase like 9	1.27419	0.006136	0.24171	empirical Bayes t-test	1	217868_s_at	1	1.26115	0.006733	0.10553	217868_s_at	1	1.27419	0.00613586	0.241707	---	---	---
TSPAN33	NM_178562	tetraspanin 33	0.74586	0.006157	0.10553	ordinary t-test	0	225775_at	1	0.74586	0.006157	0.10553	---	0	---	---	---	---	membrane	---
EDC3	NM_025083	enhancer of mRNA decapping 3 homolog (S. cerevisiae)	0.82178	0.006196	0.10553	ordinary t-test	0	226042_at	1	0.82178	0.006196	0.10553	---	0	---	---	---	---	cytoplasm	protein binding
NPLOC4	NM_017921	nuclear protein localization 4 homolog (S. cerevisiae)	0.86214	0.0062	0.10553	ordinary t-test	1	217796_s_at	1	0.86214	0.0062	0.10553	217796_s_at	1	0.87259	0.038325	0.255156	membrane fusion	intracellular	protein binding
MTF2	NM_007358	metal response element binding transcription factor 2	1.44612	0.006209	0.10553	ordinary t-test	0	209705_at	1	1.44612	0.006209	0.10553	---	0	---	---	---	---	nucleus	nucleic acid binding
SMARCA4	NM_001128844	SWI/SNF related, matrix associated, actin dependent regulator of chromatin, subfamily a, member 4	0.77636	0.006212	0.24171	empirical Bayes t-test	1	215714_s_at	1	0.82615	0.008615	0.11525	215714_s_at	1	0.77636	0.00621172	0.241707	negative regulation of transcription from RNA polymerase II promoter	heterochromatin	nucleotide binding
MED1	NM_004774	mediator complex subunit 1	0.72421	0.00622	0.24171	empirical Bayes t-test	1	203496_s_at	1	0.75619	0.026171	0.13766	203496_s_at	1	0.72421	0.00622008	0.241707	transcription	mediator complex	DNA binding
WDR5	NM_017588	WD repeat domain 5	0.76587	0.006233	0.24171	empirical Bayes t-test	1	225170_at	1	0.79224	0.016379	0.124	225170_at	1	0.76587	0.00623334	0.241707	skeletal development	intracellular	protein binding
PNN	NM_002687	pinin, desmosome associated protein	1.44095	0.006351	0.10553	ordinary t-test	0	212036_s_at	1	1.44095	0.006351	0.10553	---	0	---	---	---	transcription	nucleus	DNA binding
ELP4	NM_019040	elongation protein 4 homolog (S. cerevisiae)	0.82068	0.006381	0.10553	ordinary t-test	1	203829_at	1	0.82068	0.006381	0.10553	203829_at	1	0.80399	0.00739866	0.241707	transcription	nucleus	H3
BRE	NM_004899	brain and reproductive organ-expressed (TNFRSF1A modulator)	0.83198	0.006392	0.10553	ordinary t-test	1	211566_x_at	1	0.83198	0.006392	0.10553	211566_x_at	1	0.84361	0.0209867	0.241707	carbohydrate metabolic process	nuclear ubiquitin ligase complex	peroxisome targeting sequence binding
L3MBTL2	NM_031488	l(3)mbt-like 2 (Drosophila)	0.82588	0.0064	0.10553	ordinary t-test	1	1555815_a_at	1	0.82588	0.0064	0.10553	1555815_a_at	1	0.81394	0.0105921	0.241707	transcription	nucleus	transcription corepressor activity
DCPS	NM_014026	decapping enzyme, scavenger	0.85005	0.006419	0.10553	ordinary t-test	0	218774_at	1	0.85005	0.006419	0.10553	---	0	---	---	---	nuclear-transcribed mRNA catabolic process, nonsense-mediated decay	nucleus	catalytic activity
PSMD1	NM_002807	proteasome (prosome, macropain) 26S subunit, non-ATPase, 1	0.82434	0.006449	0.24171	empirical Bayes t-test	1	201199_s_at	1	0.83899	0.00898	0.11613	201199_s_at	1	0.82434	0.00644943	0.241707	anaphase-promoting complex-dependent proteasomal ubiquitin-dependent protein catabolic process	proteasome complex	binding
RPN2	NM_002951	ribophorin II	0.8431	0.006485	0.10553	ordinary t-test	1	213491_x_at	1	0.8431	0.006485	0.10553	213399_x_at	1	0.83226	0.0191268	0.241707	protein modification process	endoplasmic reticulum	dolichyl-diphosphooligosaccharide-protein glycotransferase activity
N4BP2L2	NM_014887	NEDD4 binding protein 2-like 2	1.26572	0.006504	0.10553	ordinary t-test	0	221899_at	1	1.26572	0.006504	0.10553	---	0	---	---	---	---	---	---
CDKN1A	NM_000389	cyclin-dependent kinase inhibitor 1A (p21, Cip1)	0.77441	0.006508	0.10553	ordinary t-test	1	202284_s_at	1	0.77441	0.006508	0.10553	202284_s_at	1	0.77987	0.00989725	0.241707	regulation of cyclin-dependent protein kinase activity	cyclin-dependent protein kinase holoenzyme complex	protein kinase inhibitor activity
CAD	NM_004341	carbamoyl-phosphate synthetase 2, aspartate transcarbamylase, and dihydroorotase	0.76778	0.00651	0.10553	ordinary t-test	1	202715_at	1	0.76778	0.00651	0.10553	202715_at	1	0.76731	0.00665322	0.241707	PRIMEde novoPRIME pyrimidine base biosynthetic process	cytoplasm	catalytic activity
PTPN9	NM_002833	protein tyrosine phosphatase, non-receptor type 9	0.7684	0.006514	0.10553	ordinary t-test	0	202958_at	1	0.7684	0.006514	0.10553	---	0	---	---	---	protein amino acid dephosphorylation	intracellular	phosphoprotein phosphatase activity
NAGK	NM_017567	N-acetylglucosamine kinase	0.86588	0.006517	0.10553	ordinary t-test	1	218231_at	1	0.86588	0.006517	0.10553	218231_at	1	0.85462	0.0149908	0.241707	N-acetylglucosamine metabolic process	soluble fraction	nucleotide binding
PEPD	NM_000285	peptidase D	0.83053	0.006521	0.24171	empirical Bayes t-test	1	202108_at	1	0.86124	0.035244	0.14594	202108_at	1	0.83053	0.00652069	0.241707	proteolysis	---	peptidase activity
USP11	NM_004651	ubiquitin specific peptidase 11	0.73454	0.006542	0.24171	empirical Bayes t-test	1	208723_at	1	0.73256	0.006951	0.10654	208723_at	1	0.73454	0.00654163	0.241707	ubiquitin-dependent protein catabolic process	nucleus	cysteine-type endopeptidase activity
TRPV2	NM_016113	transient receptor potential cation channel, subfamily V, member 2	0.79742	0.006551	0.10553	ordinary t-test	1	219282_s_at	1	0.79742	0.006551	0.10553	219282_s_at	1	0.80033	0.0108638	0.241707	transport	intracellular	ion channel activity
MINK1	NM_001024937	misshapen-like kinase 1 (zebrafish)	0.64769	0.006605	0.10553	ordinary t-test	1	214625_s_at	1	0.64769	0.006605	0.10553	214625_s_at	1	0.76819	0.011738	0.241707	protein amino acid phosphorylation	---	nucleotide binding
DHX30	NM_014966	DEAH (Asp-Glu-Ala-His) box polypeptide 30	0.786	0.00662	0.24171	empirical Bayes t-test	1	212674_s_at	1	0.80117	0.006759	0.10553	212674_s_at	1	0.786	0.00661987	0.241707	---	intracellular	nucleotide binding
GTPBP1	NM_004286	GTP binding protein 1	0.7643	0.006623	0.10553	ordinary t-test	1	219357_at	1	0.7643	0.006623	0.10553	219357_at	1	0.78214	0.0144026	0.241707	immune response	---	nucleotide binding
MALAT1	NR_002819	metastasis associated lung adenocarcinoma transcript 1 (non-protein coding)	2.17108	0.006624	0.24171	empirical Bayes t-test	1	224559_at	1	1.70853	0.010196	0.11745	223577_x_at	1	2.17108	0.0066244	0.241707	---	---	---
TXLNA	NM_175852	taxilin alpha	0.816	0.006638	0.10553	ordinary t-test	1	212300_at	1	0.816	0.006638	0.10553	212300_at	1	0.79921	0.00699525	0.241707	exocytosis	extracellular region	cytokine activity
SCRN1	NM_014766	secernin 1	0.75479	0.006706	0.24171	empirical Bayes t-test	1	201462_at	1	0.8051	0.026489	0.13793	201462_at	1	0.75479	0.00670642	0.241707	proteolysis	nucleus	dipeptidase activity
CAPNS1	NM_001003962	calpain, small subunit 1	0.80569	0.006737	0.10553	ordinary t-test	1	200001_at	1	0.80569	0.006737	0.10553	200001_at	1	0.81663	0.0202213	0.241707	positive regulation of cell proliferation	cytoplasm	calcium-dependent cysteine-type endopeptidase activity
CLK2	NM_003993	CDC-like kinase 2	0.85138	0.006737	0.10553	ordinary t-test	0	203229_s_at	1	0.85138	0.006737	0.10553	---	0	---	---	---	protein amino acid phosphorylation	nucleus	nucleotide binding
LUZP1	NM_033631	leucine zipper protein 1	0.81955	0.00675	0.10553	ordinary t-test	1	221832_s_at	1	0.81955	0.00675	0.10553	221832_s_at	1	0.8259	0.0143572	0.241707	---	nucleus	---
TRIM14	NM_014788	tripartite motif-containing 14	0.70746	0.00679	0.10553	ordinary t-test	0	203147_s_at	1	0.70746	0.00679	0.10553	---	0	---	---	---	compartment specification	intracellular	protein binding
CYB5R3	NM_000398	cytochrome b5 reductase 3	0.83763	0.00681	0.10553	ordinary t-test	1	201885_s_at	1	0.83763	0.00681	0.10553	201885_s_at	1	0.86099	0.0499082	0.255403	steroid biosynthetic process	cytoplasm	cytochrome-b5 reductase activity
EHMT2	NM_006709	euchromatic histone-lysine N-methyltransferase 2	0.74534	0.006822	0.10553	ordinary t-test	1	202326_at	1	0.74534	0.006822	0.10553	202326_at	1	0.76397	0.010545	0.241707	chromatin modification	nucleus	protein binding
FTO	NM_001080432	fat mass and obesity associated	0.76832	0.006842	0.10553	ordinary t-test	1	209702_at	1	0.76832	0.006842	0.10553	209702_at	1	0.76365	0.00744061	0.241707	determination of left	---	---
FBP1	NM_000507	fructose-1,6-bisphosphatase 1	0.7815	0.006938	0.24171	empirical Bayes t-test	1	209696_at	1	0.79368	0.01091	0.11749	209696_at	1	0.7815	0.00693768	0.241707	carbohydrate metabolic process	cytosol	catalytic activity
STK38	NM_007271	Serine/threonine kinase 38	1.33722	0.006952	0.24171	empirical Bayes t-test	1	1557145_at	1	1.31652	0.040516	0.15402	1557145_at	1	1.33722	0.0069516	0.241707	protein modification process	nucleus	nucleotide binding
EEF1B2	NM_001037663	eukaryotic translation elongation factor 1 beta 2	1.52954	0.007057	0.10683	ordinary t-test	0	200705_s_at	1	1.52954	0.007057	0.10683	---	0	---	---	---	translation	cytosol	translation elongation factor activity
TNRC6A	NM_014494	trinucleotide repeat containing 6A	0.74629	0.00709	0.10683	ordinary t-test	0	234734_s_at	1	0.74629	0.00709	0.10683	---	0	---	---	---	---	cytoplasm	nucleotide binding
ZDHHC5	NM_015457	zinc finger, DHHC-type containing 5	0.76379	0.007099	0.24171	empirical Bayes t-test	1	224858_at	1	0.89182	0.031319	0.14144	224868_at	1	0.76379	0.00709872	0.241707	---	membrane	zinc ion binding
PNPO	NM_018129	pyridoxamine 5PRIME-phosphate oxidase	0.79641	0.007111	0.24171	empirical Bayes t-test	0	---	0	---	---	---	222653_at	1	0.79641	0.00711077	0.241707	pyridoxine biosynthetic process	---	pyridoxamine-phosphate oxidase activity
ARRDC3	NM_020801	arrestin domain containing 3	1.58516	0.007137	0.10683	ordinary t-test	1	224797_at	1	1.58516	0.007137	0.10683	224797_at	1	1.4961	0.0290987	0.243784	---	---	---
GTF2H3	NM_001516	general transcription factor IIH, polypeptide 3, 34kDa	1.29068	0.007146	0.10683	ordinary t-test	0	222104_x_at	1	1.29068	0.007146	0.10683	---	0	---	---	---	nucleotide-excision repair, DNA damage removal	core TFIIH complex	damaged DNA binding
GPR155	NM_001033045	G protein-coupled receptor 155	1.24853	0.007151	0.10683	ordinary t-test	1	231166_at	1	1.24853	0.007151	0.10683	231166_at	1	1.20207	0.0437666	0.255403	intracellular signaling cascade	membrane	receptor activity
UBR5	NM_015902	Ubiquitin protein ligase E3 component n-recognin 5	1.48668	0.007189	0.10683	ordinary t-test	1	1555888_at	1	1.48668	0.007189	0.10683	1555888_at	1	1.37485	0.0393291	0.255156	protein modification process	intracellular	RNA binding
PEX14	NM_004565	peroxisomal biogenesis factor 14	0.7722	0.007204	0.24171	empirical Bayes t-test	0	---	0	---	---	---	203503_s_at	1	0.7722	0.00720376	0.241707	transport	nucleus	transcription corepressor activity
XPNPEP1	NM_020383	X-prolyl aminopeptidase (aminopeptidase P) 1, soluble	0.86761	0.007215	0.10683	ordinary t-test	0	209045_at	1	0.86761	0.007215	0.10683	---	0	---	---	---	proteolysis	cytoplasm	aminopeptidase activity
AKAP11	NM_016248	A kinase (PRKA) anchor protein 11	1.31216	0.007219	0.10683	ordinary t-test	0	215336_at	1	1.31216	0.007219	0.10683	---	0	---	---	---	protein kinase cascade	cytoplasm	protein binding
PPP1R3D	NM_006242	protein phosphatase 1, regulatory (inhibitor) subunit 3D	1.40308	0.007258	0.10683	ordinary t-test	0	204554_at	1	1.40308	0.007258	0.10683	---	0	---	---	---	carbohydrate metabolic process	---	protein serine
SNRPB	NM_003091	small nuclear ribonucleoprotein polypeptides B and B1	0.83603	0.007303	0.10683	ordinary t-test	1	208821_at	1	0.83603	0.007303	0.10683	208821_at	1	0.82487	0.0116939	0.241707	spliceosomal snRNP biogenesis	nucleus	nucleic acid binding
EMILIN2	NM_032048	elastin microfibril interfacer 2	0.75147	0.007311	0.24171	empirical Bayes t-test	1	224374_s_at	1	0.75441	0.00916	0.11677	224374_s_at	1	0.75147	0.00731124	0.241707	cell adhesion	extracellular region	protein binding
NUMB	NM_001005743	numb homolog (Drosophila)	1.33978	0.007324	0.10683	ordinary t-test	1	230462_at	1	1.33978	0.007324	0.10683	230462_at	1	1.28511	0.0238669	0.243304	multicellular organismal development	integral to plasma membrane	protein binding
PIK3C2A	NM_002645	phosphoinositide-3-kinase, class 2, alpha polypeptide	1.19735	0.007331	0.10683	ordinary t-test	0	235792_x_at	1	1.19735	0.007331	0.10683	---	0	---	---	---	phosphatidylinositol biosynthetic process	nucleus	inositol or phosphatidylinositol kinase activity
TRA2A	NM_013293	transformer-2 alpha	1.50598	0.007352	0.10683	ordinary t-test	0	213593_s_at	1	1.50598	0.007352	0.10683	---	0	---	---	---	nuclear mRNA splicing, via spliceosome	nucleus	nucleotide binding
XPO5	NM_020750	exportin 5	0.85398	0.007354	0.10683	ordinary t-test	1	223056_s_at	1	0.85398	0.007354	0.10683	223056_s_at	1	0.8439	0.0172446	0.241707	transport	nucleus	tRNA binding
RPS6	NM_001010	ribosomal protein S6	1.27071	0.007386	0.10689	ordinary t-test	0	200081_s_at	1	1.27071	0.007386	0.10689	---	0	---	---	---	translation	intracellular	RNA binding
TNS3	NM_022748	tensin 3	0.74202	0.00748	0.24171	empirical Bayes t-test	1	217853_at	1	0.78785	0.02007	0.12957	217853_at	1	0.74202	0.0074804	0.241707	intracellular signaling cascade	cell junction	protein binding
ZNF592	NM_014630	zinc finger protein 592	0.83151	0.007605	0.10946	ordinary t-test	1	204473_s_at	1	0.83151	0.007605	0.10946	204473_s_at	1	0.80278	0.0233526	0.243304	transcription	intracellular	DNA binding
ITGAE	NM_002208	integrin, alpha E (antigen CD103, human mucosal lymphocyte antigen 1; alpha polypeptide)	1.25111	0.00762	0.10946	ordinary t-test	0	205055_at	1	1.25111	0.00762	0.10946	---	0	---	---	---	cell adhesion	integrin complex	magnesium ion binding
DUSP8	NM_004420	dual specificity phosphatase 8	0.58963	0.007652	0.10949	ordinary t-test	0	238594_x_at	1	0.58963	0.007652	0.10949	---	0	---	---	---	inactivation of MAPK activity	nucleus	phosphoprotein phosphatase activity
CES1	NM_001025194	carboxylesterase 1 (monocyte/macrophage serine esterase 1)	0.81644	0.007724	0.10974	ordinary t-test	1	209616_s_at	1	0.81644	0.007724	0.10974	209616_s_at	1	0.69017	0.0108249	0.241707	metabolic process	endoplasmic reticulum	carboxylesterase activity
CD22	NM_001771	CD22 molecule	0.69841	0.007732	0.24171	empirical Bayes t-test	1	38521_at	1	0.80906	0.030194	0.14144	217422_s_at	1	0.69841	0.00773181	0.241707	immune response	plasma membrane	protein binding
HSF1	NM_005526	heat shock transcription factor 1	0.84072	0.00778	0.11014	ordinary t-test	1	202344_at	1	0.84072	0.00778	0.11014	202344_at	1	0.82078	0.0181525	0.241707	transcription	nucleus	DNA binding
ORMDL3	NM_139280	ORM1-like 3 (S. cerevisiae)	0.68001	0.007848	0.24171	empirical Bayes t-test	1	223259_at	1	0.8494	0.037946	0.15006	235136_at	1	0.68001	0.00784828	0.241707	---	endoplasmic reticulum	---
FKBP11	NM_016594	FK506 binding protein 11, 19 kDa	1.24125	0.007911	0.11159	ordinary t-test	0	219117_s_at	1	1.24125	0.007911	0.11159	---	0	---	---	---	protein folding	membrane	peptidyl-prolyl cis-trans isomerase activity
SEMA4C	NM_017789	sema domain, immunoglobulin domain (Ig), transmembrane domain (TM) and short cytoplasmic domain, (semaphorin) 4C	0.81702	0.008027	0.11281	ordinary t-test	1	46665_at	1	0.81702	0.008027	0.11281	46665_at	1	0.8198	0.0143831	0.241707	multicellular organismal development	membrane	receptor activity
ARPC3	NM_005719	actin related protein 2/3 complex, subunit 3, 21kDa	1.20272	0.008096	0.11337	ordinary t-test	0	208736_at	1	1.20272	0.008096	0.11337	---	0	---	---	---	cell motion	cytoplasm	actin binding
YOD1	NM_018566	YOD1 OTU deubiquinating enzyme 1 homolog (S. cerevisiae)	1.47165	0.008121	0.24171	empirical Bayes t-test	1	227309_at	1	1.41334	0.026972	0.13862	227309_at	1	1.47165	0.00812076	0.241707	cellular amino acid and derivative metabolic process	intracellular	peptidase activity
FGFR1OP2	NM_015633	FGFR1 oncogene partner 2	1.35175	0.008208	0.11412	ordinary t-test	0	223262_s_at	1	1.35175	0.008208	0.11412	---	0	---	---	---	---	cytoplasm	---
ZDHHC7	NM_017740	zinc finger, DHHC-type containing 7	1.1316	0.008208	0.11412	ordinary t-test	0	218606_at	1	1.1316	0.008208	0.11412	---	0	---	---	---	protein palmitoylation	membrane	protein binding
ZNF12	NM_006956	zinc finger protein 12	1.74071	0.008323	0.11461	ordinary t-test	0	1559881_s_at	1	1.74071	0.008323	0.11461	---	0	---	---	---	transcription	intracellular	nucleic acid binding
COX19	NM_001031617	COX19 cytochrome c oxidase assembly homolog (S. cerevisiae)	1.24672	0.008334	0.11461	ordinary t-test	1	235533_at	1	1.24672	0.008334	0.11461	235533_at	1	1.22278	0.0202161	0.241707	---	cytoplasm	---
DDX24	NM_020414	DEAD (Asp-Glu-Ala-Asp) box polypeptide 24	0.82633	0.008375	0.11461	ordinary t-test	1	200694_s_at	1	0.82633	0.008375	0.11461	200694_s_at	1	0.80242	0.0125531	0.241707	signal transduction	nucleolus	nucleotide binding
NFE2L1	NM_003204	nuclear factor (erythroid-derived 2)-like 1	0.87757	0.008398	0.11461	ordinary t-test	1	200758_s_at	1	0.87757	0.008398	0.11461	200758_s_at	1	0.86872	0.0311549	0.247268	transcription	nucleus	DNA binding
PDK2	NM_002611	pyruvate dehydrogenase kinase, isozyme 2	0.76677	0.008402	0.24171	empirical Bayes t-test	1	202590_s_at	1	0.8276	0.01771	0.1265	202590_s_at	1	0.76677	0.00840166	0.241707	carbohydrate metabolic process	mitochondrion	two-component sensor activity
PLD3	NM_001031696	phospholipase D family, member 3	0.75453	0.008429	0.11461	ordinary t-test	1	201050_at	1	0.75453	0.008429	0.11461	201050_at	1	0.73282	0.00959081	0.241707	metabolic process	endoplasmic reticulum	catalytic activity
GAK	NM_005255	cyclin G associated kinase	0.86819	0.00846	0.11461	ordinary t-test	1	40225_at	1	0.86819	0.00846	0.11461	40225_at	1	0.87263	0.0370712	0.255156	protein amino acid phosphorylation	cytoplasm	nucleotide binding
AP3D1	NM_001077523	adaptor-related protein complex 3, delta 1 subunit	0.70988	0.008486	0.11461	ordinary t-test	1	208710_s_at	1	0.70988	0.008486	0.11461	206592_s_at	1	0.84776	0.0173494	0.241707	eye pigment biosynthetic process	Golgi membrane	transporter activity
SAMD1	NM_138352	sterile alpha motif domain containing 1	0.75205	0.008486	0.24171	empirical Bayes t-test	1	225650_at	1	0.81745	0.01122	0.11766	225650_at	1	0.75205	0.00848624	0.241707	---	extracellular region	---
MED29	NM_017592	mediator complex subunit 29	1.14772	0.008494	0.11461	ordinary t-test	0	225708_at	1	1.14772	0.008494	0.11461	---	0	---	---	---	transcription	nucleus	protein binding
RHOT1	NM_001033566	ras homolog gene family, member T1	1.43537	0.008508	0.11461	ordinary t-test	1	218323_at	1	1.43537	0.008508	0.11461	218323_at	1	1.38554	0.021014	0.241707	apoptosis	intracellular	nucleotide binding
SRC	NM_005417	v-src sarcoma (Schmidt-Ruppin A-2) viral oncogene homolog (avian)	0.74457	0.008566	0.24171	empirical Bayes t-test	1	213324_at	1	0.75116	0.012681	0.11976	213324_at	1	0.74457	0.00856575	0.241707	protein amino acid phosphorylation	cytosol	nucleotide binding
GRN	NM_002087	granulin	0.75709	0.008685	0.11541	ordinary t-test	1	216041_x_at	1	0.75709	0.008685	0.11541	216041_x_at	1	0.75682	0.00913375	0.241707	phospholipid metabolic process	extracellular region	phospholipase A2 activity
MED25	NM_030973	mediator complex subunit 25	0.59794	0.008686	0.11541	ordinary t-test	0	1553993_s_at	1	0.59794	0.008686	0.11541	---	0	---	---	---	transcription	nucleus	---
DDX58	NM_014314	DEAD (Asp-Glu-Ala-Asp) box polypeptide 58	0.78289	0.008733	0.11557	ordinary t-test	0	242961_x_at	1	0.78289	0.008733	0.11557	---	0	---	---	---	immune response	cytoplasm	nucleotide binding
PATZ1	NM_014323	POZ (BTB) and AT hook containing zinc finger 1	0.82336	0.008778	0.11557	ordinary t-test	1	209494_s_at	1	0.82336	0.008778	0.11557	209494_s_at	1	0.82793	0.0186451	0.241707	transcription	intracellular	nucleic acid binding
TMEM188	NM_153261	transmembrane protein 188	1.36579	0.008787	0.11557	ordinary t-test	1	235812_at	1	1.36579	0.008787	0.11557	235812_at	1	1.30085	0.0395171	0.255156	---	membrane	---
CBX4	NM_003655	chromobox homolog 4 (Pc class homolog, Drosophila)	0.8411	0.008843	0.11563	ordinary t-test	0	206724_at	1	0.8411	0.008843	0.11563	---	0	---	---	---	chromatin assembly or disassembly	chromatin	chromatin binding
CD74	NM_001025158	CD74 molecule, major histocompatibility complex, class II invariant chain	0.85026	0.008874	0.11563	ordinary t-test	1	209619_at	1	0.85026	0.008874	0.11563	209619_at	1	0.83892	0.0175642	0.241707	prostaglandin biosynthetic process	intracellular	cytokine binding
RSF1	NM_016578	remodeling and spacing factor 1	0.67887	0.008881	0.11563	ordinary t-test	0	222540_s_at	1	0.67887	0.008881	0.11563	---	0	---	---	---	nucleosome assembly	nucleus	protein binding
DDX19A	NM_018332	DEAD (Asp-Glu-Ala-As) box polypeptide 19A	0.76933	0.008909	0.24171	empirical Bayes t-test	1	202578_s_at	1	0.80004	0.034702	0.14532	202578_s_at	1	0.76933	0.00890861	0.241707	transport	nucleus	nucleotide binding
HIC2	NM_015094	hypermethylated in cancer 2	0.82322	0.008931	0.24171	empirical Bayes t-test	1	212964_at	1	0.84005	0.010168	0.11745	212964_at	1	0.82322	0.0089308	0.241707	transcription	intracellular	nucleic acid binding
PNKD	NM_001077399	paroxysmal nonkinesigenic dyskinesia	0.72634	0.008966	0.24171	empirical Bayes t-test	1	233177_s_at	1	0.73803	0.016778	0.12424	233177_s_at	1	0.72634	0.00896558	0.241707	---	nucleus	zinc ion binding
KRI1	NM_023008	KRI1 homolog (S. cerevisiae)	0.801	0.00901	0.11613	ordinary t-test	1	218798_at	1	0.801	0.00901	0.11613	218798_at	1	0.81501	0.0461672	0.255403	---	---	---
CD164	NM_006016	CD164 molecule, sialomucin	1.54379	0.009025	0.11613	ordinary t-test	0	208653_s_at	1	1.54379	0.009025	0.11613	---	0	---	---	---	immune response	extracellular region	---
ALOX12	NM_000697	arachidonate 12-lipoxygenase	0.59898	0.009039	0.11613	ordinary t-test	0	207206_s_at	1	0.59898	0.009039	0.11613	---	0	---	---	---	leukotriene metabolic process	cytoplasm	arachidonate 12-lipoxygenase activity
CAPN1	NM_005186	calpain 1, (mu/I) large subunit	0.74784	0.009095	0.11647	ordinary t-test	1	200752_s_at	1	0.74784	0.009095	0.11647	200752_s_at	1	0.76503	0.0161605	0.241707	proteolysis	intracellular	cysteine-type endopeptidase activity
ABL1	NM_005157	c-abl oncogene 1, receptor tyrosine kinase	0.82024	0.009234	0.11677	ordinary t-test	1	202123_s_at	1	0.82024	0.009234	0.11677	202123_s_at	1	0.8114	0.00955393	0.241707	regulation of transcription during S-phase of mitotic cell cycle	nucleus	nucleotide binding
ANKRD10	NM_017664	ankyrin repeat domain 10	1.41299	0.009247	0.11677	ordinary t-test	1	226663_at	1	1.41299	0.009247	0.11677	227260_at	1	1.75747	0.0356971	0.255156	---	---	---
RNF185	NM_152267	ring finger protein 185	0.84301	0.009298	0.11677	ordinary t-test	1	224750_at	1	0.84301	0.009298	0.11677	224750_at	1	0.85117	0.0272891	0.243304	---	membrane	protein binding
ZNF207	NM_001032293	zinc finger protein 207	1.39513	0.009303	0.11677	ordinary t-test	1	231848_x_at	1	1.39513	0.009303	0.11677	231848_x_at	1	1.30277	0.0447066	0.255403	regulation of transcription, DNA-dependent	intracellular	DNA binding
SLC39A13	NM_001128225	solute carrier family 39 (zinc transporter), member 13	0.83981	0.009316	0.11677	ordinary t-test	1	225277_at	1	0.83981	0.009316	0.11677	225277_at	1	0.84495	0.0243908	0.243304	transport	membrane	zinc ion binding
AMFR	NM_001144	autocrine motility factor receptor	0.83129	0.009347	0.24171	empirical Bayes t-test	1	202204_s_at	1	0.86723	0.020532	0.12957	202204_s_at	1	0.83129	0.00934736	0.241707	protein polyubiquitination	integral to membrane of membrane fraction	ubiquitin-protein ligase activity
TICAM1	NM_182919	toll-like receptor adaptor molecule 1	0.78963	0.009398	0.11677	ordinary t-test	1	213191_at	1	0.78963	0.009398	0.11677	213191_at	1	0.81811	0.013156	0.241707	apoptosis	cytosol	signal transducer activity
PELI1	NM_020651	Pellino homolog 1 (Drosophila)	1.36925	0.009445	0.11677	ordinary t-test	1	232304_at	1	1.36925	0.009445	0.11677	232304_at	1	1.3108	0.0183627	0.241707	---	---	---
MTHFR	NM_005957	5,10-methylenetetrahydrofolate reductase (NADPH)	0.78846	0.009479	0.11677	ordinary t-test	1	226929_at	1	0.78846	0.009479	0.11677	226929_at	1	0.79955	0.023503	0.243304	amino acid metabolic process	cytosol	catalytic activity
CLK4	NM_020666	CDC-like kinase 4	1.68906	0.009482	0.11677	ordinary t-test	0	228751_at	1	1.68906	0.009482	0.11677	---	0	---	---	---	protein amino acid phosphorylation	nucleus	nucleotide binding
ARPC5L	NM_030978	actin related protein 2/3 complex, subunit 5-like	1.22833	0.009495	0.11677	ordinary t-test	0	226915_s_at	1	1.22833	0.009495	0.11677	---	0	---	---	---	regulation of actin filament polymerization	cytoplasm	actin binding
GAA	NM_000152	glucosidase, alpha; acid	0.72053	0.009517	0.11677	ordinary t-test	1	202812_at	1	0.72053	0.009517	0.11677	202812_at	1	0.73665	0.0130563	0.241707	maltose metabolic process	lysosome	hydrolase activity, hydrolyzing O-glycosyl compounds
FHL3	NM_004468	four and a half LIM domains 3	0.80642	0.009534	0.11677	ordinary t-test	0	218818_at	1	0.80642	0.009534	0.11677	---	0	---	---	---	muscle development	---	zinc ion binding
TBC1D9B	NM_015043	TBC1 domain family, member 9B (with GRAM domain)	0.83178	0.009549	0.11677	ordinary t-test	1	212052_s_at	1	0.83178	0.009549	0.11677	212052_s_at	1	0.84621	0.0270877	0.243304	regulation of Rab GTPase activity	intracellular	GTPase activator activity
SF3A2	NM_007165	splicing factor 3a, subunit 2, 66kDa	0.65762	0.009568	0.11677	ordinary t-test	1	37462_i_at	1	0.65762	0.009568	0.11677	37462_i_at	1	0.70397	0.0257328	0.243304	nuclear mRNA 3PRIME-splice site recognition	intracellular	nucleic acid binding
BSDC1	NM_018045	BSD domain containing 1	0.86571	0.009675	0.11722	ordinary t-test	1	222200_s_at	1	0.86571	0.009675	0.11722	222200_s_at	1	0.86313	0.0289136	0.243784	---	---	---
RAB35	NM_006861	RAB35, member RAS oncogene family	0.79732	0.009693	0.11722	ordinary t-test	1	221819_at	1	0.79732	0.009693	0.11722	221819_at	1	0.81387	0.022266	0.241707	cytokinesis	plasma membrane	nucleotide binding
SMARCD2	NM_001098426	SWI/SNF related, matrix associated, actin dependent regulator of chromatin, subfamily d, member 2	0.8005	0.009708	0.11722	ordinary t-test	1	201827_at	1	0.8005	0.009708	0.11722	201827_at	1	0.8001	0.0125192	0.241707	transcription	nucleus	transcription coactivator activity
RENBP	NM_002910	renin binding protein	0.65108	0.009726	0.11722	ordinary t-test	0	206617_s_at	1	0.65108	0.009726	0.11722	---	0	---	---	---	mannose metabolic process	---	catalytic activity
ERAP1	NM_001040458	endoplasmic reticulum aminopeptidase 1	0.75323	0.00974	0.24171	empirical Bayes t-test	0	---	0	---	---	---	210385_s_at	1	0.75323	0.00973993	0.241707	angiogenesis	extracellular region	aminopeptidase activity
SMAD3	NM_005902	SMAD family member 3	0.76778	0.009893	0.24171	empirical Bayes t-test	0	---	0	---	---	---	205398_s_at	1	0.76778	0.00989335	0.241707	negative regulation of transcription from RNA polymerase II promoter	intracellular	transcription factor activity
SIL1	NM_001037633	SIL1 homolog, endoplasmic reticulum chaperone (S. cerevisiae)	0.81225	0.009921	0.11745	ordinary t-test	0	218436_at	1	0.81225	0.009921	0.11745	---	0	---	---	---	protein folding	endoplasmic reticulum	binding
PSMB3	NM_002795	proteasome (prosome, macropain) subunit, beta type, 3	0.86705	0.009924	0.11745	ordinary t-test	0	201400_at	1	0.86705	0.009924	0.11745	---	0	---	---	---	ubiquitin-dependent protein catabolic process	proteasome complex	threonine-type endopeptidase activity
CHMP4B	NM_176812	chromatin modifying protein 4B	0.74981	0.009938	0.11745	ordinary t-test	1	225119_at	1	0.74981	0.009938	0.11745	225119_at	1	0.7676	0.020684	0.241707	transport	cytoplasm	---
EZR	NM_001111077	ezrin	0.63085	0.009954	0.24171	empirical Bayes t-test	0	---	0	---	---	---	217234_s_at	1	0.63085	0.009954	0.241707	cytoskeletal anchoring at plasma membrane	ruffle	structural molecule activity
DDB1	NM_001923	damage-specific DNA binding protein 1, 127kDa	0.821	0.009964	0.11745	ordinary t-test	1	208619_at	1	0.821	0.009964	0.11745	208619_at	1	0.81608	0.0122864	0.241707	cell cycle checkpoint	nucleus	nucleic acid binding
MKNK1	NM_003684	MAP kinase interacting serine/threonine kinase 1	1.36147	0.01	0.24171	empirical Bayes t-test	1	1560720_at	1	1.35657	0.03767	0.15006	1560720_at	1	1.36147	0.0100003	0.241707	regulation of translation	nucleus	nucleotide binding
ATP5G3	NM_001002258	ATP synthase, H+ transporting, mitochondrial F0 complex, subunit C3 (subunit 9)	1.15882	0.010033	0.11745	ordinary t-test	0	207508_at	1	1.15882	0.010033	0.11745	---	0	---	---	---	transport	mitochondrion	transporter activity
GBA2	NM_020944	glucosidase, beta (bile acid) 2	0.8528	0.010033	0.11745	ordinary t-test	1	223921_s_at	1	0.8528	0.010033	0.11745	223921_s_at	1	0.84767	0.0209232	0.241707	lipid metabolic process	smooth endoplasmic reticulum	catalytic activity
UBQLN4	NM_020131	ubiquilin 4	0.8499	0.010057	0.11745	ordinary t-test	1	224513_s_at	1	0.8499	0.010057	0.11745	224513_s_at	1	0.83144	0.0175666	0.241707	protein modification process	nucleus	protein binding
BTBD2	NM_017797	BTB (POZ) domain containing 2	0.75326	0.010078	0.11745	ordinary t-test	1	207722_s_at	1	0.75326	0.010078	0.11745	207722_s_at	1	0.75897	0.0442087	0.255403	---	cytoplasm	protein binding
TOX4	NM_014828	TOX high mobility group box family member 4	0.81275	0.010137	0.11745	ordinary t-test	0	201684_s_at	1	0.81275	0.010137	0.11745	---	0	---	---	---	regulation of transcription, DNA-dependent	chromatin	DNA binding
TXNL4A	NM_006701	thioredoxin-like 4A	1.17659	0.010139	0.11745	ordinary t-test	0	202836_s_at	1	1.17659	0.010139	0.11745	---	0	---	---	---	spliceosome assembly	nucleus	RNA splicing factor activity, transesterification mechanism
DEDD2	NM_133328	death effector domain containing 2	0.82231	0.010166	0.11745	ordinary t-test	1	225434_at	1	0.82231	0.010166	0.11745	225434_at	1	0.82921	0.0237203	0.243304	transcription	nucleus	DNA binding
VPREB3	NM_013378	pre-B lymphocyte gene 3	0.67293	0.010169	0.24171	empirical Bayes t-test	1	220068_at	1	0.6711	0.01376	0.11995	220068_at	1	0.67293	0.0101693	0.241707	---	endoplasmic reticulum	---
TBCD	NM_005993	tubulin folding cofactor D	0.73558	0.010174	0.24171	empirical Bayes t-test	1	229192_s_at	1	0.7419	0.011864	0.11812	229192_s_at	1	0.73558	0.0101742	0.241707	protein folding	microtubule	binding
SYVN1	NM_032431	synovial apoptosis inhibitor 1, synoviolin	0.89827	0.010197	0.11745	ordinary t-test	0	225090_at	1	0.89827	0.010197	0.11745	---	0	---	---	---	response to stress	endoplasmic reticulum	protein binding
TPCN1	NM_017901	two pore segment channel 1	0.81258	0.010255	0.11746	ordinary t-test	1	217914_at	1	0.81258	0.010255	0.11746	217914_at	1	0.81591	0.0170926	0.241707	transport	membrane	ion channel activity
MLLT6	NM_005937	myeloid/lymphoid or mixed-lineage leukemia (trithorax homolog, Drosophila); translocated to, 6	0.77717	0.01027	0.24171	empirical Bayes t-test	1	225628_s_at	1	0.83996	0.016391	0.124	225628_s_at	1	0.77717	0.0102695	0.241707	regulation of transcription, DNA-dependent	nucleus	protein binding
PSMA2	NM_002787	proteasome (prosome, macropain) subunit, alpha type, 2	1.34493	0.010367	0.11746	ordinary t-test	0	201317_s_at	1	1.34493	0.010367	0.11746	---	0	---	---	---	ubiquitin-dependent protein catabolic process	proteasome complex	endopeptidase activity
SCLY	NM_016510	selenocysteine lyase	0.83005	0.010418	0.11746	ordinary t-test	1	221575_at	1	0.83005	0.010418	0.11746	221575_at	1	0.85673	0.0450772	0.255403	metabolic process	cytoplasm	catalytic activity
TPI1	NM_000365	triosephosphate isomerase 1	0.8604	0.01042	0.11746	ordinary t-test	1	213011_s_at	1	0.8604	0.01042	0.11746	213011_s_at	1	0.87013	0.0452129	0.255403	gluconeogenesis	cytosol	catalytic activity
LDOC1	NM_012317	leucine zipper, down-regulated in cancer 1	0.84893	0.010451	0.11746	ordinary t-test	0	204454_at	1	0.84893	0.010451	0.11746	---	0	---	---	---	negative regulation of cell proliferation	nucleus	protein binding
CD1C	NM_001765	CD1c molecule	0.83251	0.010509	0.11746	ordinary t-test	0	205987_at	1	0.83251	0.010509	0.11746	---	0	---	---	---	immune response	endosome	---
USP15	NM_006313	ubiquitin specific peptidase 15	1.34015	0.010525	0.11746	ordinary t-test	0	210681_s_at	1	1.34015	0.010525	0.11746	---	0	---	---	---	ubiquitin-dependent protein catabolic process	---	catalytic activity
SFRS2B	NM_032102	splicing factor, arginine/serine-rich 2B	1.44543	0.010562	0.11746	ordinary t-test	0	228760_at	1	1.44543	0.010562	0.11746	---	0	---	---	---	mRNA processing	nucleus	nucleotide binding
PPP1CB	NM_002709	protein phosphatase 1, catalytic subunit, beta isoform	1.63783	0.010583	0.11746	ordinary t-test	0	201409_s_at	1	1.63783	0.010583	0.11746	---	0	---	---	---	carbohydrate metabolic process	cytoplasm	phosphoprotein phosphatase activity
ACACA	NM_198834	acetyl-Coenzyme A carboxylase alpha	0.78329	0.010608	0.24171	empirical Bayes t-test	1	212186_at	1	0.88633	0.019519	0.12957	212186_at	1	0.78329	0.0106079	0.241707	fatty acid biosynthetic process	cytoplasm	nucleotide binding
FBXO46	NM_001080469	F-box protein 46	0.83603	0.010612	0.11746	ordinary t-test	1	205310_at	1	0.83603	0.010612	0.11746	205310_at	1	0.84345	0.0236431	0.243304	---	---	---
IL1R1	NM_000877	interleukin 1 receptor, type I	1.61013	0.010628	0.11746	ordinary t-test	0	202948_at	1	1.61013	0.010628	0.11746	---	0	---	---	---	immune response	integral to plasma membrane	signal transducer activity
RAB3D	NM_004283	RAB3D, member RAS oncogene family	0.79687	0.010656	0.11746	ordinary t-test	0	225001_at	1	0.79687	0.010656	0.11746	---	0	---	---	---	transport	plasma membrane	nucleotide binding
VNN3	NM_001024460	vanin 3	1.39045	0.010723	0.11746	ordinary t-test	1	220528_at	1	1.39045	0.010723	0.11746	220528_at	1	1.35708	0.0165114	0.241707	nitrogen compound metabolic process	plasma membrane	hydrolase activity
USP36	NM_025090	Ubiquitin specific peptidase 36	0.80884	0.010728	0.11746	ordinary t-test	1	227093_at	1	0.80884	0.010728	0.11746	224978_s_at	1	0.82976	0.0272404	0.243304	ubiquitin-dependent protein catabolic process	nucleus	ubiquitin thiolesterase activity
POLRMT	NM_005035	polymerase (RNA) mitochondrial (DNA directed)	0.71449	0.010729	0.24171	empirical Bayes t-test	1	203782_s_at	1	0.78594	0.027324	0.13896	203782_s_at	1	0.71449	0.0107287	0.241707	transcription	mitochondrion	DNA binding
SSR1	NM_003144	signal sequence receptor, alpha	0.80889	0.010738	0.11746	ordinary t-test	0	226712_at	1	0.80889	0.010738	0.11746	---	0	---	---	---	cotranslational protein targeting to membrane	endoplasmic reticulum	receptor activity
RANBP3	NM_003624	RAN binding protein 3	0.8811	0.010787	0.11746	ordinary t-test	1	202640_s_at	1	0.8811	0.010787	0.11746	202640_s_at	1	0.87653	0.0433198	0.255156	transport	nucleus	protein binding
TBC1D22B	NM_017772	TBC1 domain family, member 22B	0.79136	0.010808	0.11746	ordinary t-test	0	223375_at	1	0.79136	0.010808	0.11746	---	0	---	---	---	regulation of Rab GTPase activity	intracellular	GTPase activator activity
CUX1	NM_001913	cut-like homeobox 1	0.75661	0.010832	0.11746	ordinary t-test	0	202367_at	1	0.75661	0.010832	0.11746	---	0	---	---	---	negative regulation of transcription from RNA polymerase II promoter	Golgi membrane	DNA binding
PWWP2B	NM_001098637	PWWP domain containing 2B	0.81615	0.010847	0.11746	ordinary t-test	1	227999_at	1	0.81615	0.010847	0.11746	227999_at	1	0.83592	0.0375762	0.255156	---	---	---
NAGPA	NM_016256	N-acetylglucosamine-1-phosphodiester alpha-N-acetylglucosaminidase	0.82597	0.010854	0.24171	empirical Bayes t-test	1	205090_s_at	1	0.84061	0.011019	0.11766	205090_s_at	1	0.82597	0.0108544	0.241707	carbohydrate metabolic process	Golgi apparatus	N-acetylglucosamine-1-phosphodiester alpha-N-acetylglucosaminidase activity
NAAA	NM_001042402	N-acylethanolamine acid amidase	0.86566	0.010862	0.11746	ordinary t-test	1	215178_x_at	1	0.86566	0.010862	0.11746	215178_x_at	1	0.86591	0.032592	0.250886	---	cytoplasm	hydrolase activity
WBP11	NM_016312	WW domain binding protein 11	0.8655	0.010925	0.11749	ordinary t-test	1	217822_at	1	0.8655	0.010925	0.11749	217821_s_at	1	0.79334	0.0457252	0.255403	rRNA processing	nucleus	single-stranded DNA binding
FAF1	NM_007051	Fas (TNFRSF6) associated factor 1	0.82031	0.01101	0.11766	ordinary t-test	0	224217_s_at	1	0.82031	0.01101	0.11766	---	0	---	---	---	apoptosis	nucleus	protein binding
HSP90AB1	NM_007355	heat shock protein 90kDa alpha (cytosolic), class B member 1	0.79399	0.011037	0.24171	empirical Bayes t-test	1	200064_at	1	0.84522	0.029275	0.14081	200064_at	1	0.79399	0.0110367	0.241707	protein folding	cytoplasm	nucleotide binding
ALG8	NM_001007027	asparagine-linked glycosylation 8 homolog (S. cerevisiae, alpha-1,3-glucosyltransferase)	0.80792	0.011077	0.24171	empirical Bayes t-test	1	203545_at	1	0.87317	0.029936	0.14112	203545_at	1	0.80792	0.0110766	0.241707	protein amino acid N-linked glycosylation	endoplasmic reticulum	alpha-1,3-mannosyltransferase activity
GTPBP2	NM_019096	GTP binding protein 2	0.87804	0.01109	0.11766	ordinary t-test	0	221050_s_at	1	0.87804	0.01109	0.11766	---	0	---	---	---	small GTPase mediated signal transduction	---	nucleotide binding
SMCR7L	NM_019008	Smith-Magenis syndrome chromosome region, candidate 7-like	0.84995	0.011199	0.11766	ordinary t-test	1	204594_s_at	1	0.84995	0.011199	0.11766	204594_s_at	1	0.84605	0.0199854	0.241707	---	mitochondrion	---
PTCRA	NM_138296	pre T-cell antigen receptor alpha	0.83258	0.011202	0.11766	ordinary t-test	0	211252_x_at	1	0.83258	0.011202	0.11766	---	0	---	---	---	---	membrane	receptor activity
PTPN18	NM_014369	protein tyrosine phosphatase, non-receptor type 18 (brain-derived)	0.81735	0.011203	0.11766	ordinary t-test	0	213521_at	1	0.81735	0.011203	0.11766	---	0	---	---	---	protein amino acid dephosphorylation	nucleus	phosphoprotein phosphatase activity
ILK	NM_001014794	integrin-linked kinase	0.83312	0.011213	0.11766	ordinary t-test	1	201234_at	1	0.83312	0.011213	0.11766	201234_at	1	0.83474	0.0220024	0.241707	ureteric bud branching	cytoplasm	nucleotide binding
WDR1	NM_005112	WD repeat domain 1	0.84667	0.011233	0.11766	ordinary t-test	1	200611_s_at	1	0.84667	0.011233	0.11766	200611_s_at	1	0.83854	0.0183381	0.241707	sensory perception of sound	cytoplasm	actin binding
SH3BGRL2	NM_031469	SH3 domain binding glutamic acid-rich protein like 2	0.68892	0.011243	0.11766	ordinary t-test	0	225354_s_at	1	0.68892	0.011243	0.11766	---	0	---	---	---	---	nucleus	---
PANK4	NM_018216	pantothenate kinase 4	0.88089	0.01137	0.11794	ordinary t-test	1	218771_at	1	0.88089	0.01137	0.11794	218771_at	1	0.85355	0.0206307	0.241707	coenzyme A biosynthetic process	cytoplasm	nucleotide binding
CMIP	NM_030629	c-Maf-inducing protein	0.67856	0.011405	0.11794	ordinary t-test	1	224991_at	1	0.67856	0.011405	0.11794	224991_at	1	0.72235	0.0246954	0.243304	---	nucleus	---
CD55	NM_000574	CD55 molecule, decay accelerating factor for complement (Cromer blood group)	1.45947	0.011432	0.11794	ordinary t-test	0	201925_s_at	1	1.45947	0.011432	0.11794	---	0	---	---	---	immune response	soluble fraction	---
TMEM70	NM_001040613	transmembrane protein 70	1.36215	0.011457	0.11794	ordinary t-test	0	219449_s_at	1	1.36215	0.011457	0.11794	---	0	---	---	---	---	membrane	---
MX1	NM_002462	myxovirus (influenza virus) resistance 1, interferon-inducible protein p78 (mouse)	0.71063	0.011516	0.11794	ordinary t-test	0	202086_at	1	0.71063	0.011516	0.11794	---	0	---	---	---	induction of apoptosis	cytoplasm	nucleotide binding
TMEM170B	NM_001100829	transmembrane protein 170B	1.69517	0.011548	0.11794	ordinary t-test	0	235798_at	1	1.69517	0.011548	0.11794	---	0	---	---	---	---	membrane	---
ARAF	NM_001654	v-raf murine sarcoma 3611 viral oncogene homolog	0.77936	0.01155	0.11794	ordinary t-test	1	201895_at	1	0.77936	0.01155	0.11794	201895_at	1	0.80827	0.0408359	0.255156	protein modification process	---	nucleotide binding
PFKM	NM_000289	phosphofructokinase, muscle	0.7836	0.011582	0.24171	empirical Bayes t-test	0	---	0	---	---	---	210976_s_at	1	0.7836	0.0115824	0.241707	glycogen metabolic process	cytoplasm	nucleotide binding
PGP	NM_001042371	phosphoglycolate phosphatase	0.79949	0.011607	0.11794	ordinary t-test	0	222622_at	1	0.79949	0.011607	0.11794	---	0	---	---	---	carbohydrate metabolic process	---	catalytic activity
GFI1B	NM_004188	growth factor independent 1B transcription repressor	0.65393	0.011617	0.11794	ordinary t-test	0	237403_at	1	0.65393	0.011617	0.11794	---	0	---	---	---	regulation of transcription during G1 phase of mitotic cell cycle	intracellular	nucleic acid binding
CAPZA1	NM_006135	capping protein (actin filament) muscle Z-line, alpha 1	1.26557	0.011628	0.11794	ordinary t-test	1	208374_s_at	1	1.26557	0.011628	0.11794	208374_s_at	1	1.26741	0.0363989	0.255156	protein complex assembly	cytoskeleton	actin binding
NSD1	NM_022455	nuclear receptor binding SET domain protein 1	0.76179	0.011629	0.11794	ordinary t-test	1	219084_at	1	0.76179	0.011629	0.11794	219084_at	1	0.79697	0.0166218	0.241707	negative regulation of transcription from RNA polymerase II promoter	nucleus	chromatin binding
GPR175	NM_016372	G protein-coupled receptor 175	0.81363	0.011662	0.11794	ordinary t-test	1	218855_at	1	0.81363	0.011662	0.11794	218855_at	1	0.79967	0.026802	0.243304	lipid metabolic process	membrane	G-protein coupled receptor activity
FHL1	NM_001449	four and a half LIM domains 1	0.82831	0.011664	0.11794	ordinary t-test	1	201540_at	1	0.82831	0.011664	0.11794	201540_at	1	0.76103	0.0471103	0.255403	multicellular organismal development	nucleus	zinc ion binding
TMEM71	NM_144649	transmembrane protein 71	1.30589	0.011713	0.11812	ordinary t-test	0	238429_at	1	1.30589	0.011713	0.11812	---	0	---	---	---	---	membrane	---
NUFIP2	NM_020772	nuclear fragile X mental retardation protein interacting protein 2	1.37377	0.011772	0.11812	ordinary t-test	0	224939_at	1	1.37377	0.011772	0.11812	---	0	---	---	---	---	nucleus	RNA binding
SMG5	NM_015327	Smg-5 homolog, nonsense mediated mRNA decay factor (C. elegans)	0.81012	0.011774	0.11812	ordinary t-test	1	212147_at	1	0.81012	0.011774	0.11812	212147_at	1	0.84891	0.048409	0.255403	nuclear-transcribed mRNA catabolic process, nonsense-mediated decay	nucleus	protein binding
CBARA1	NM_006077	calcium binding atopy-related autoantigen 1	0.81291	0.011812	0.24171	empirical Bayes t-test	1	216903_s_at	1	0.8336	0.024014	0.13549	216903_s_at	1	0.81291	0.0118116	0.241707	defense response	intracellular	calcium ion binding
GATAD2B	NM_020699	GATA zinc finger domain containing 2B	0.76636	0.011867	0.11812	ordinary t-test	1	238076_at	1	0.76636	0.011867	0.11812	238076_at	1	0.79046	0.0178965	0.241707	transcription	nucleus	transcription factor activity
SPATA13	NM_153023	Spermatogenesis associated 13	1.31253	0.011876	0.24171	empirical Bayes t-test	1	1556601_a_at	1	1.28001	0.023842	0.13471	1556601_a_at	1	1.31253	0.0118757	0.241707	regulation of Rho protein signal transduction	intracellular	Rho guanyl-nucleotide exchange factor activity
E2F3	NM_001949	E2F transcription factor 3	1.33562	0.011881	0.11812	ordinary t-test	0	203693_s_at	1	1.33562	0.011881	0.11812	---	0	---	---	---	transcription	nucleus	DNA binding
IRF9	NM_006084	interferon regulatory factor 9	0.82283	0.011936	0.11812	ordinary t-test	0	203882_at	1	0.82283	0.011936	0.11812	---	0	---	---	---	transcription	intracellular	DNA binding
FBXW2	NM_012164	F-box and WD repeat domain containing 2	1.1941	0.011951	0.11812	ordinary t-test	0	209630_s_at	1	1.1941	0.011951	0.11812	---	0	---	---	---	protein modification process	endoplasmic reticulum	rhodopsin-like receptor activity
TCHP	NM_032300	trichoplein, keratin filament binding	0.87518	0.011955	0.11812	ordinary t-test	0	223455_at	1	0.87518	0.011955	0.11812	---	0	---	---	---	---	cytoplasm	protein binding
THOC4	NM_005782	THO complex 4	0.65798	0.012	0.11819	ordinary t-test	1	226319_s_at	1	0.65798	0.012	0.11819	226319_s_at	1	0.56832	0.0186589	0.241707	nuclear mRNA splicing, via spliceosome	nucleus	nucleotide binding
DAB2	NM_001343	disabled homolog 2, mitogen-responsive phosphoprotein (Drosophila)	0.7413	0.012002	0.24171	empirical Bayes t-test	0	---	0	---	---	---	201279_s_at	1	0.7413	0.012002	0.241707	cell proliferation	coated pit	protein binding
TRIM33	NM_015906	tripartite motif-containing 33	0.7859	0.012022	0.24171	empirical Bayes t-test	1	210266_s_at	1	0.82154	0.044421	0.15826	210266_s_at	1	0.7859	0.0120218	0.241707	transcription	intracellular	DNA binding
CCDC152	XM_001714967	coiled-coil domain containing 152	1.27346	0.012047	0.11819	ordinary t-test	0	237475_x_at	1	1.27346	0.012047	0.11819	---	0	---	---	---	---	---	---
SARS	NM_006513	seryl-tRNA synthetase	0.85514	0.012075	0.11819	ordinary t-test	1	200802_at	1	0.85514	0.012075	0.11819	200802_at	1	0.83327	0.0122097	0.241707	translation	cytoplasm	nucleotide binding
POLA2	NM_002689	polymerase (DNA directed), alpha 2 (70kD subunit)	0.78282	0.012077	0.24171	empirical Bayes t-test	1	204441_s_at	1	0.80307	0.026634	0.13796	204441_s_at	1	0.78282	0.0120766	0.241707	protein import into nucleus, translocation	nucleus	DNA binding
SREBF2	NM_004599	sterol regulatory element binding transcription factor 2	0.81331	0.012089	0.11819	ordinary t-test	1	201248_s_at	1	0.81331	0.012089	0.11819	201248_s_at	1	0.81598	0.0151314	0.241707	transcription	Golgi membrane	DNA binding
MAP3K12	NM_006301	mitogen-activated protein kinase kinase kinase 12	0.87568	0.012113	0.11819	ordinary t-test	1	205448_s_at	1	0.87568	0.012113	0.11819	205448_s_at	1	0.87367	0.0394248	0.255156	protein amino acid phosphorylation	membrane fraction	nucleotide binding
PFKL	NM_001002021	phosphofructokinase, liver	0.83141	0.012184	0.11858	ordinary t-test	1	211065_x_at	1	0.83141	0.012184	0.11858	211065_x_at	1	0.81242	0.0276441	0.243562	fructose metabolic process	cytoplasm	nucleotide binding
IL27RA	NM_004843	interleukin 27 receptor, alpha	0.72962	0.012225	0.24171	empirical Bayes t-test	1	222062_at	1	0.73529	0.016568	0.124	222062_at	1	0.72962	0.0122252	0.241707	positive regulation of T-helper 1 type immune response	integral to plasma membrane	receptor activity
BOP1	NM_015201	block of proliferation 1	0.72296	0.012254	0.24171	empirical Bayes t-test	0	---	0	---	---	---	212563_at	1	0.72296	0.0122538	0.241707	rRNA processing	nucleus	protein binding
REM2	NM_173527	RAS (RAD and GEM)-like GTP binding 2	1.30674	0.012259	0.24171	empirical Bayes t-test	1	235699_at	1	1.26273	0.039962	0.15339	235699_at	1	1.30674	0.0122587	0.241707	small GTPase mediated signal transduction	plasma membrane	nucleotide binding
HRBL	NM_006076	HIV-1 Rev binding protein-like	0.74427	0.012269	0.24171	empirical Bayes t-test	0	---	0	---	---	---	222126_at	1	0.74427	0.0122691	0.241707	regulation of ARF GTPase activity	---	ARF GTPase activator activity
MBOAT1	NM_001080480	membrane bound O-acyltransferase domain containing 1	1.20761	0.012298	0.11939	ordinary t-test	0	227379_at	1	1.20761	0.012298	0.11939	---	0	---	---	---	---	membrane	acyltransferase activity
SF3B4	NM_005850	splicing factor 3b, subunit 4, 49kDa	0.74741	0.01237	0.11952	ordinary t-test	1	209044_x_at	1	0.74741	0.01237	0.11952	209044_x_at	1	0.75646	0.015573	0.241707	nuclear mRNA splicing, via spliceosome	nucleus	nucleotide binding
GNAO1	NM_020988	guanine nucleotide binding protein (G protein), alpha activating activity polypeptide O	0.68975	0.012373	0.11952	ordinary t-test	0	231951_at	1	0.68975	0.012373	0.11952	---	0	---	---	---	muscle contraction	---	nucleotide binding
MADD	NM_003682	MAP-kinase activating death domain	0.878	0.012429	0.11976	ordinary t-test	0	38398_at	1	0.878	0.012429	0.11976	---	0	---	---	---	activation of MAPK activity	cytoplasm	guanyl-nucleotide exchange factor activity
EPS15L1	NM_021235	epidermal growth factor receptor pathway substrate 15-like 1	0.83048	0.012493	0.11976	ordinary t-test	0	232438_at	1	0.83048	0.012493	0.11976	---	0	---	---	---	endocytosis	nucleus	receptor activity
SKI	NM_003036	v-ski sarcoma viral oncogene homolog (avian)	0.69132	0.012574	0.24171	empirical Bayes t-test	1	229265_at	1	0.68354	0.014868	0.11995	229265_at	1	0.69132	0.0125745	0.241707	cell differentiation	nucleus	nucleotide binding
CNP	NM_033133	2PRIME,3PRIME-cyclic nucleotide 3PRIME phosphodiesterase	0.85845	0.012599	0.11976	ordinary t-test	1	208912_s_at	1	0.85845	0.012599	0.11976	208912_s_at	1	0.86904	0.039009	0.255156	synaptic transmission	extracellular space	catalytic activity
NKX3-1	NM_006167	NK3 homeobox 1	0.54647	0.01261	0.11976	ordinary t-test	0	209706_at	1	0.54647	0.01261	0.11976	---	0	---	---	---	transcription	nucleus	DNA binding
ASL	NM_000048	argininosuccinate lyase	0.80089	0.012635	0.11976	ordinary t-test	1	204608_at	1	0.80089	0.012635	0.11976	204608_at	1	0.8112	0.0223881	0.241707	urea cycle	cytoplasm	catalytic activity
AFF3	NM_001025108	AF4/FMR2 family, member 3	1.30043	0.01271	0.11976	ordinary t-test	0	227198_at	1	1.30043	0.01271	0.11976	---	0	---	---	---	transcription	nucleus	DNA binding
BMF	NM_001003940	Bcl2 modifying factor	0.82916	0.01271	0.11976	ordinary t-test	1	226530_at	1	0.82916	0.01271	0.11976	226530_at	1	0.82751	0.0180459	0.241707	apoptosis	cytosol	protein binding
YTHDF2	NM_016258	YTH domain family, member 2	0.81071	0.012722	0.11976	ordinary t-test	1	222430_s_at	1	0.81071	0.012722	0.11976	222430_s_at	1	0.81346	0.0204525	0.241707	humoral immune response	---	---
DULLARD	NM_015343	dullard homolog (Xenopus laevis)	0.83465	0.01273	0.11976	ordinary t-test	1	200035_at	1	0.83465	0.01273	0.11976	200035_at	1	0.85069	0.0457155	0.255403	nuclear membrane organization and biogenesis	nucleus	phosphoprotein phosphatase activity
ATP2A3	NM_005173	ATPase, Ca++ transporting, ubiquitous	0.68048	0.012755	0.11976	ordinary t-test	1	213042_s_at	1	0.68048	0.012755	0.11976	213042_s_at	1	0.69628	0.0153525	0.241707	transport	nucleus	nucleotide binding
UBR1	NM_174916	ubiquitin protein ligase E3 component n-recognin 1	1.46124	0.012767	0.11976	ordinary t-test	0	226921_at	1	1.46124	0.012767	0.11976	---	0	---	---	---	protein catabolic process	cytoplasm	ubiquitin-protein ligase activity
ARG1	NM_000045	arginase, liver	1.7439	0.012979	0.24171	empirical Bayes t-test	0	---	0	---	---	---	206177_s_at	1	1.7439	0.0129789	0.241707	urea cycle	cytoplasm	arginase activity
ELK1	NM_001114123	ELK1, member of ETS oncogene family	0.84723	0.012994	0.11995	ordinary t-test	0	203617_x_at	1	0.84723	0.012994	0.11995	---	0	---	---	---	transcription	nucleus	DNA binding
PPM1G	NM_002707	protein phosphatase 1G (formerly 2C), magnesium-dependent, gamma isoform	0.84222	0.013065	0.11995	ordinary t-test	1	200913_at	1	0.84222	0.013065	0.11995	200913_at	1	0.83141	0.0133717	0.241707	protein amino acid dephosphorylation	nucleus	magnesium ion binding
CSK	NM_001127190	c-src tyrosine kinase	0.80004	0.013068	0.11995	ordinary t-test	1	202329_at	1	0.80004	0.013068	0.11995	202329_at	1	0.81433	0.0237494	0.243304	protein amino acid phosphorylation	cytoplasm	nucleotide binding
ZMIZ2	NM_031449	zinc finger, MIZ-type containing 2	0.76162	0.013114	0.11995	ordinary t-test	1	54970_at	1	0.76162	0.013114	0.11995	54970_at	1	0.79858	0.0313391	0.247268	transcription	nucleus	protein binding
METT10D	NM_024086	methyltransferase 10 domain containing	0.79811	0.013116	0.24171	empirical Bayes t-test	1	226744_at	1	0.83193	0.031895	0.14223	226744_at	1	0.79811	0.0131155	0.241707	---	---	methyltransferase activity
CLPTM1	NM_001294	cleft lip and palate associated transmembrane protein 1	0.70495	0.013192	0.24171	empirical Bayes t-test	1	211136_s_at	1	0.6888	0.014675	0.11995	211136_s_at	1	0.70495	0.0131921	0.241707	multicellular organismal development	integral to plasma membrane	---
AP1S2	NM_003916	adaptor-related protein complex 1, sigma 2 subunit	1.29492	0.013193	0.11995	ordinary t-test	0	203299_s_at	1	1.29492	0.013193	0.11995	---	0	---	---	---	transport	Golgi apparatus	protein binding
CPSF1	NM_013291	cleavage and polyadenylation specific factor 1, 160kDa	0.77866	0.013198	0.11995	ordinary t-test	0	201639_s_at	1	0.77866	0.013198	0.11995	---	0	---	---	---	nuclear mRNA splicing, via spliceosome	nucleus	nucleic acid binding
GOSR2	NM_001012511	golgi SNAP receptor complex member 2	0.75307	0.013211	0.11995	ordinary t-test	0	213144_at	1	0.75307	0.013211	0.11995	---	0	---	---	---	transport	Golgi membrane	receptor activity
NDUFV3	NM_001001503	NADH dehydrogenase (ubiquinone) flavoprotein 3, 10kDa	0.78106	0.013221	0.11995	ordinary t-test	0	226616_s_at	1	0.78106	0.013221	0.11995	---	0	---	---	---	mitochondrial electron transport, NADH to ubiquinone	mitochondrion	NADH dehydrogenase (ubiquinone) activity
PYGB	NM_002862	phosphorylase, glycogen; brain	0.80138	0.013237	0.11995	ordinary t-test	1	201481_s_at	1	0.80138	0.013237	0.11995	201481_s_at	1	0.76475	0.014571	0.241707	carbohydrate metabolic process	cytoplasm	catalytic activity
EIF3F	NM_003754	eukaryotic translation initiation factor 3, subunit F	1.16271	0.013261	0.11995	ordinary t-test	0	200023_s_at	1	1.16271	0.013261	0.11995	---	0	---	---	---	translation	cytosol	translation initiation factor activity
PPP1R9B	NM_032595	protein phosphatase 1, regulatory (inhibitor) subunit 9B	0.70854	0.013305	0.11995	ordinary t-test	1	225124_at	1	0.70854	0.013305	0.11995	225124_at	1	0.73267	0.0220136	0.241707	regulation of cell growth by extracellular stimulus	protein phosphatase type 1 complex	actin binding
SFRS12IP1	NM_173829	SFRS12-interacting protein 1	1.3855	0.013381	0.11995	ordinary t-test	0	235390_at	1	1.3855	0.013381	0.11995	---	0	---	---	---	nucleosome assembly	nucleosome	nucleic acid binding
GNAI2	NM_002070	guanine nucleotide binding protein (G protein), alpha inhibiting activity polypeptide 2	0.72895	0.013474	0.11995	ordinary t-test	1	201040_at	1	0.72895	0.013474	0.11995	201040_at	1	0.73454	0.0144504	0.241707	signal transduction	---	nucleotide binding
HPS6	NM_024747	Hermansky-Pudlak syndrome 6	0.84175	0.013504	0.11995	ordinary t-test	1	219052_at	1	0.84175	0.013504	0.11995	219052_at	1	0.84045	0.0231026	0.243304	organelle organization and biogenesis	---	protein binding
EIF5A	NM_001970	eukaryotic translation initiation factor 5A	0.5166	0.013511	0.24171	empirical Bayes t-test	0	---	0	---	---	---	201123_s_at	1	0.5166	0.0135112	0.241707	mRNA export from nucleus	nucleus	RNA binding
CMC1	NM_182523	COX assembly mitochondrial protein homolog (S. cerevisiae)	1.43136	0.013628	0.24171	empirical Bayes t-test	0	---	0	---	---	---	228283_at	1	1.43136	0.0136282	0.241707	---	---	---
PERLD1	NM_033419	per1-like domain containing 1	0.87631	0.013668	0.11995	ordinary t-test	0	55616_at	1	0.87631	0.013668	0.11995	---	0	---	---	---	GPI anchor biosynthetic process	Golgi membrane	---
CUGBP2	NM_001025076	CUG triplet repeat, RNA binding protein 2	1.25374	0.013722	0.11995	ordinary t-test	1	202156_s_at	1	1.25374	0.013722	0.11995	202156_s_at	1	1.24584	0.0223416	0.241707	RNA processing	nucleus	nucleotide binding
PLXNB2	NM_012401	plexin B2	0.71603	0.013754	0.11995	ordinary t-test	1	208890_s_at	1	0.71603	0.013754	0.11995	208890_s_at	1	0.72653	0.0151674	0.241707	tRNA aminoacylation for protein translation	intracellular	nucleotide binding
RNF40	NM_014771	ring finger protein 40	0.78713	0.013768	0.11995	ordinary t-test	1	206845_s_at	1	0.78713	0.013768	0.11995	206845_s_at	1	0.80745	0.0314606	0.247268	chromatin modification	nucleus	protein binding
GABARAP	NM_007278	GABA(A) receptor-associated protein	0.87645	0.013797	0.11995	ordinary t-test	0	200645_at	1	0.87645	0.013797	0.11995	---	0	---	---	---	microtubule cytoskeleton organization and biogenesis	Golgi membrane	receptor activity
ZNF770	NM_014106	zinc finger protein 770	1.47127	0.013837	0.11995	ordinary t-test	0	225517_at	1	1.47127	0.013837	0.11995	---	0	---	---	---	transcription	intracellular	nucleic acid binding
PPP2R3C	NM_017917	protein phosphatase 2 (formerly 2A), regulatory subunit BPRIMEPRIME, gamma	1.27921	0.01386	0.11995	ordinary t-test	0	218852_at	1	1.27921	0.01386	0.11995	---	0	---	---	---	---	nucleus	calcium ion binding
CPSF3L	NM_017871	cleavage and polyadenylation specific factor 3-like	0.82615	0.013867	0.11995	ordinary t-test	1	233563_s_at	1	0.82615	0.013867	0.11995	233563_s_at	1	0.83545	0.0315296	0.247268	snRNA processing	nucleus	protein binding
TBC1D7	NM_016495	TBC1 domain family, member 7	1.24157	0.013923	0.11995	ordinary t-test	0	223461_at	1	1.24157	0.013923	0.11995	---	0	---	---	---	regulation of Rab GTPase activity	intracellular	GTPase activator activity
FBXO6	NM_018438	F-box protein 6	0.71894	0.013941	0.24171	empirical Bayes t-test	1	231769_at	1	0.72687	0.028461	0.13958	231769_at	1	0.71894	0.0139406	0.241707	proteolysis	---	protein binding
SUGT1	NM_001130912	SGT1, suppressor of G2 allele of SKP1 (S. cerevisiae)	1.15107	0.01396	0.11995	ordinary t-test	0	223329_x_at	1	1.15107	0.01396	0.11995	---	0	---	---	---	mitosis	ubiquitin ligase complex	binding
TP53	NM_000546	tumor protein p53	0.67008	0.013966	0.24171	empirical Bayes t-test	1	201746_at	1	0.72646	0.024116	0.13571	211300_s_at	1	0.67008	0.0139665	0.241707	response to tumor cell	insoluble fraction	DNA strand annealing activity
RAP2C	NM_021183	RAP2C, member of RAS oncogene family	1.57337	0.013981	0.11995	ordinary t-test	1	218668_s_at	1	1.57337	0.013981	0.11995	218668_s_at	1	1.54434	0.0299484	0.245992	small GTPase mediated signal transduction	intracellular	nucleotide binding
EXOC7	NM_001013839	exocyst complex component 7	0.80003	0.013981	0.24171	empirical Bayes t-test	1	212035_s_at	1	0.82797	0.020669	0.12957	212035_s_at	1	0.80003	0.0139813	0.241707	tRNA aminoacylation for protein translation	exocyst	nucleotide binding
QKI	NM_006775	Quaking homolog, KH domain RNA binding (mouse)	1.4407	0.013995	0.11995	ordinary t-test	0	241938_at	1	1.4407	0.013995	0.11995	---	0	---	---	---	mRNA processing	nucleus	RNA binding
HSDL2	NM_032303	hydroxysteroid dehydrogenase like 2	1.56918	0.014005	0.11995	ordinary t-test	0	209512_at	1	1.56918	0.014005	0.11995	---	0	---	---	---	metabolic process	---	catalytic activity
CHCHD10	NM_213720	coiled-coil-helix-coiled-coil-helix domain containing 10	0.84586	0.014021	0.11995	ordinary t-test	0	224932_at	1	0.84586	0.014021	0.11995	---	0	---	---	---	---	mitochondrion	---
ZFYVE1	NM_021260	zinc finger, FYVE domain containing 1	0.82731	0.014028	0.11995	ordinary t-test	0	223387_at	1	0.82731	0.014028	0.11995	---	0	---	---	---	---	endoplasmic reticulum	phosphatidylinositol binding
LSS	NM_001001438	lanosterol synthase (2,3-oxidosqualene-lanosterol cyclase)	0.83779	0.014066	0.11995	ordinary t-test	0	202245_at	1	0.83779	0.014066	0.11995	---	0	---	---	---	steroid biosynthetic process	---	lanosterol synthase activity
KATNB1	NM_005886	katanin p80 (WD repeat containing) subunit B 1	0.75795	0.014101	0.11995	ordinary t-test	1	203163_at	1	0.75795	0.014101	0.11995	203163_at	1	0.81316	0.0489918	0.255403	protein targeting	spindle pole	microtubule binding
MAP2K6	NM_002758	mitogen-activated protein kinase kinase 6	1.21282	0.014103	0.11995	ordinary t-test	0	205698_s_at	1	1.21282	0.014103	0.11995	---	0	---	---	---	activation of MAPK activity	---	nucleotide binding
RGL4	NM_153615	ral guanine nucleotide dissociation stimulator-like 4	1.35003	0.014151	0.11995	ordinary t-test	1	235816_s_at	1	1.35003	0.014151	0.11995	235816_s_at	1	1.32094	0.0211197	0.241707	small GTPase mediated signal transduction	intracellular	guanyl-nucleotide exchange factor activity
ZCRB1	NM_033114	zinc finger CCHC-type and RNA binding motif 1	1.2501	0.014181	0.11995	ordinary t-test	0	225394_s_at	1	1.2501	0.014181	0.11995	---	0	---	---	---	mRNA processing	nucleus	nucleotide binding
DOM3Z	NM_005510	dom-3 homolog Z (C. elegans)	0.84313	0.014205	0.11995	ordinary t-test	1	38157_at	1	0.84313	0.014205	0.11995	215982_s_at	1	0.77986	0.0166597	0.241707	defense response	cytosol	protein binding
ARMC6	NM_033415	armadillo repeat containing 6	0.81451	0.014245	0.11995	ordinary t-test	1	221758_at	1	0.81451	0.014245	0.11995	221758_at	1	0.8343	0.0359688	0.255156	---	---	binding
CTNS	NM_001031681	cystinosis, nephropathic	0.78564	0.014292	0.24171	empirical Bayes t-test	1	204925_at	1	0.78439	0.014992	0.11995	204925_at	1	0.78564	0.0142923	0.241707	amino acid metabolic process	lysosome	L-cystine transmembrane transporter activity
ZGPAT	NM_001083113	zinc finger, CCCH-type with G patch domain	0.77577	0.014293	0.11995	ordinary t-test	1	221848_at	1	0.77577	0.014293	0.11995	221848_at	1	0.7778	0.0151129	0.241707	---	intracellular	nucleic acid binding
PRKCSH	NM_001001329	protein kinase C substrate 80K-H	0.755	0.014297	0.11995	ordinary t-test	1	214080_x_at	1	0.755	0.014297	0.11995	214080_x_at	1	0.78726	0.0353413	0.255156	protein kinase cascade	intracellular	alpha-glucosidase activity
G6PC3	NM_138387	glucose 6 phosphatase, catalytic, 3	0.82801	0.014323	0.11995	ordinary t-test	1	44654_at	1	0.82801	0.014323	0.11995	44654_at	1	0.82782	0.0452996	0.255403	gluconeogenesis	endoplasmic reticulum	catalytic activity
GYLTL1B	NM_152312	glycosyltransferase-like 1B	0.7572	0.014407	0.24171	empirical Bayes t-test	1	227829_at	1	0.75482	0.018235	0.12768	227829_at	1	0.7572	0.0144068	0.241707	carbohydrate biosynthetic process	Golgi membrane	transferase activity
CNOT1	NM_016284	CCR4-NOT transcription complex, subunit 1	0.82882	0.014414	0.11995	ordinary t-test	0	200861_at	1	0.82882	0.014414	0.11995	---	0	---	---	---	transcription	---	sugar binding
SLC10A3	NM_019848	solute carrier family 10 (sodium/bile acid cotransporter family), member 3	0.81765	0.014445	0.11995	ordinary t-test	1	204928_s_at	1	0.81765	0.014445	0.11995	204928_s_at	1	0.81977	0.0222347	0.241707	transport	membrane	bile acid:sodium symporter activity
HLA-DQA1	NM_002122	major histocompatibility complex, class II, DQ alpha 1	0.56393	0.014463	0.11995	ordinary t-test	0	213831_at	1	0.56393	0.014463	0.11995	---	0	---	---	---	antigen processing and presentation of peptide or polysaccharide antigen via MHC class II	plasma membrane	MHC class II receptor activity
NIPSNAP1	NM_003634	nipsnap homolog 1 (C. elegans)	0.80588	0.014492	0.24171	empirical Bayes t-test	0	---	0	---	---	---	201708_s_at	1	0.80588	0.014492	0.241707	---	mitochondrion	---
HBXIP	NM_006402	hepatitis B virus x interacting protein	1.22156	0.014497	0.11995	ordinary t-test	1	202299_s_at	1	1.22156	0.014497	0.11995	202299_s_at	1	1.19706	0.0367984	0.255156	anti-apoptosis	cytoplasm	protein binding
SLC19A1	NM_194255	Solute carrier family 19 (folate transporter), member 1	0.78068	0.014525	0.11995	ordinary t-test	0	1555952_at	1	0.78068	0.014525	0.11995	---	0	---	---	---	transport	membrane fraction	folic acid binding
NDUFV1	NM_007103	NADH dehydrogenase (ubiquinone) flavoprotein 1, 51kDa	0.83839	0.014574	0.11995	ordinary t-test	0	208714_at	1	0.83839	0.014574	0.11995	---	0	---	---	---	mitochondrial electron transport, NADH to ubiquinone	mitochondrion	NADH dehydrogenase activity
ATF2	NM_001880	activating transcription factor 2	1.75256	0.014638	0.11995	ordinary t-test	0	212984_at	1	1.75256	0.014638	0.11995	---	0	---	---	---	transcription	intracellular	DNA binding
FBXO42	NM_018994	F-box protein 42	0.87439	0.014639	0.11995	ordinary t-test	1	221813_at	1	0.87439	0.014639	0.11995	221813_at	1	0.85269	0.0181979	0.241707	---	---	---
UTP11L	NM_016037	UTP11-like, U3 small nucleolar ribonucleoprotein, (yeast)	1.20334	0.014687	0.11995	ordinary t-test	0	218235_s_at	1	1.20334	0.014687	0.11995	---	0	---	---	---	rRNA processing	extracellular space	nucleic acid binding
PRDX2	NM_005809	peroxiredoxin 2	0.84953	0.014691	0.11995	ordinary t-test	0	211658_at	1	0.84953	0.014691	0.11995	---	0	---	---	---	anti-apoptosis	cytoplasm	peroxidase activity
NCOR2	NM_001077261	nuclear receptor co-repressor 2	0.75772	0.014715	0.24171	empirical Bayes t-test	1	207760_s_at	1	0.7559	0.016322	0.124	207760_s_at	1	0.75772	0.0147153	0.241707	transcription	nucleus	DNA binding
ZNRF1	NM_032268	zinc and ring finger 1	0.73146	0.014717	0.11995	ordinary t-test	1	223382_s_at	1	0.73146	0.014717	0.11995	223382_s_at	1	0.76764	0.0431856	0.255156	---	lysosome	protein binding
TP53INP2	NM_021202	tumor protein p53 inducible nuclear protein 2	0.76012	0.014723	0.11995	ordinary t-test	0	224836_at	1	0.76012	0.014723	0.11995	---	0	---	---	---	---	nucleus	---
RHOQ	NM_012249	ras homolog gene family, member Q	1.24375	0.014732	0.11995	ordinary t-test	0	212117_at	1	1.24375	0.014732	0.11995	---	0	---	---	---	small GTPase mediated signal transduction	intracellular	nucleotide binding
FCHSD1	NM_033449	FCH and double SH3 domains 1	0.76816	0.014752	0.11995	ordinary t-test	1	226698_at	1	0.76816	0.014752	0.11995	226698_at	1	0.79082	0.0285025	0.243562	---	---	---
UBA7	NM_003335	ubiquitin-like modifier activating enzyme 7	0.82173	0.014771	0.11995	ordinary t-test	1	203281_s_at	1	0.82173	0.014771	0.11995	203281_s_at	1	0.83765	0.0355715	0.255156	protein modification process	---	nucleotide binding
EEF2K	NM_013302	eukaryotic elongation factor-2 kinase	0.80037	0.014772	0.11995	ordinary t-test	0	225546_at	1	0.80037	0.014772	0.11995	---	0	---	---	---	translational elongation	cytoplasm	nucleotide binding
MOBKL2C	NM_145279	MOB1, Mps One Binder kinase activator-like 2C (yeast)	0.72868	0.014802	0.11995	ordinary t-test	0	243052_at	1	0.72868	0.014802	0.11995	---	0	---	---	---	---	---	protein binding
FOXN3	NM_001085471	forkhead box N3	0.74514	0.014807	0.11995	ordinary t-test	1	205021_s_at	1	0.74514	0.014807	0.11995	205021_s_at	1	0.79182	0.04774	0.255403	DNA damage checkpoint	nucleus	DNA binding
HISPPD1	NM_015216	histidine acid phosphatase domain containing 1	1.68277	0.014878	0.11995	ordinary t-test	0	203253_s_at	1	1.68277	0.014878	0.11995	---	0	---	---	---	inositol metabolic process	cytoplasm	inositol 1,3,4,5,6-pentakisphosphate kinase activity
TNFAIP8L1	NM_152362	tumor necrosis factor, alpha-induced protein 8-like 1	0.84101	0.014899	0.11995	ordinary t-test	1	227420_at	1	0.84101	0.014899	0.11995	227420_at	1	0.83271	0.0188924	0.241707	---	---	---
MAEA	NM_001017405	macrophage erythroblast attacher	1.13537	0.014979	0.11995	ordinary t-test	0	207922_s_at	1	1.13537	0.014979	0.11995	---	0	---	---	---	cell cycle	membrane fraction	actin binding
GIMAP7	NM_153236	GTPase, IMAP family member 7	1.49957	0.015036	0.11995	ordinary t-test	1	228071_at	1	1.49957	0.015036	0.11995	228071_at	1	1.46537	0.0177208	0.241707	---	---	nucleotide binding
RUVBL2	NM_006666	RuvB-like 2 (E. coli)	0.84952	0.015053	0.11995	ordinary t-test	0	1559946_s_at	1	0.84952	0.015053	0.11995	---	0	---	---	---	regulation of cell growth	intracellular	nucleotide binding
SEPT15	NM_004261	15 kDa selenoprotein	1.52303	0.015075	0.11995	ordinary t-test	1	200902_at	1	1.52303	0.015075	0.11995	200902_at	1	1.46328	0.0242728	0.243304	PRIMEde novoPRIME posttranslational protein folding	endoplasmic reticulum	protein binding
ATP6V0E1	NM_003945	ATPase, H+ transporting, lysosomal 9kDa, V0 subunit e1	1.1508	0.015096	0.11995	ordinary t-test	0	200096_s_at	1	1.1508	0.015096	0.11995	---	0	---	---	---	transport	membrane fraction	transporter activity
SIDT2	NM_001040455	SID1 transmembrane family, member 2	0.80404	0.015098	0.11995	ordinary t-test	1	56256_at	1	0.80404	0.015098	0.11995	56256_at	1	0.82446	0.0422094	0.255156	---	membrane	---
CUEDC1	NM_017949	CUE domain containing 1	0.70927	0.015135	0.12	ordinary t-test	0	227667_at	1	0.70927	0.015135	0.12	---	0	---	---	---	---	---	---
MID1IP1	NM_001098790	MID1 interacting protein 1 (gastrulation specific G12 homolog (zebrafish))	0.77301	0.015201	0.12015	ordinary t-test	0	218251_at	1	0.77301	0.015201	0.12015	---	0	---	---	---	negative regulation of microtubule depolymerization	nucleus	protein binding
CCDC86	NM_024098	coiled-coil domain containing 86	0.8305	0.015216	0.12015	ordinary t-test	1	203119_at	1	0.8305	0.015216	0.12015	203119_at	1	0.83381	0.0272008	0.243304	interspecies interaction between organisms	nucleus	---
RELA	NM_021975	v-rel reticuloendotheliosis viral oncogene homolog A (avian)	0.78475	0.015254	0.24171	empirical Bayes t-test	1	209878_s_at	1	0.78136	0.016447	0.124	209878_s_at	1	0.78475	0.0152537	0.241707	transcription	nucleus	DNA binding
CRAT	NM_000755	carnitine acetyltransferase	0.74423	0.015297	0.12041	ordinary t-test	1	209522_s_at	1	0.74423	0.015297	0.12041	209522_s_at	1	0.74281	0.0250642	0.243304	generation of precursor metabolites and energy	mitochondrion	carnitine O-acetyltransferase activity
WARS	NM_004184	tryptophanyl-tRNA synthetase	0.8121	0.01531	0.12041	ordinary t-test	1	200629_at	1	0.8121	0.01531	0.12041	200629_at	1	0.77423	0.024259	0.243304	translation	soluble fraction	nucleotide binding
INF2	NM_001031714	inverted formin, FH2 and WH2 domain containing	0.845	0.015452	0.12127	ordinary t-test	0	218144_s_at	1	0.845	0.015452	0.12127	---	0	---	---	---	regulation of transcription, DNA-dependent	intracellular	transcription factor activity
SLC38A10	NM_001037984	solute carrier family 38, member 10	0.76916	0.015464	0.24171	empirical Bayes t-test	1	212890_at	1	0.79624	0.025692	0.13752	212890_at	1	0.76916	0.0154639	0.241707	transport	membrane	sodium ion binding
RPS6KA4	NM_001006944	ribosomal protein S6 kinase, 90kDa, polypeptide 4	0.75708	0.015482	0.12127	ordinary t-test	1	204632_at	1	0.75708	0.015482	0.12127	204632_at	1	0.78719	0.0378518	0.255156	regulation of transcription, DNA-dependent	nucleus	nucleotide binding
ZYX	NM_001010972	zyxin	0.67437	0.015555	0.1215	ordinary t-test	0	215706_x_at	1	0.67437	0.015555	0.1215	---	0	---	---	---	cell adhesion	stress fiber	protein binding
WNK1	NM_018979	WNK lysine deficient protein kinase 1	0.59834	0.015574	0.1215	ordinary t-test	0	211993_at	1	0.59834	0.015574	0.1215	---	0	---	---	---	protein amino acid phosphorylation	cytoplasm	nucleotide binding
SFRS2IP	NM_004719	splicing factor, arginine/serine-rich 2, interacting protein	1.24696	0.015616	0.12159	ordinary t-test	0	232597_x_at	1	1.24696	0.015616	0.12159	---	0	---	---	---	spliceosome assembly	nucleus	protein binding
AKIRIN2	NM_018064	akirin 2	0.36498	0.015654	0.12164	ordinary t-test	1	223143_s_at	1	0.36498	0.015654	0.12164	223143_s_at	1	0.58849	0.0204832	0.241707	---	---	---
STAT6	NM_003153	signal transducer and activator of transcription 6, interleukin-4 induced	0.74432	0.015677	0.24171	empirical Bayes t-test	0	---	0	---	---	---	201332_s_at	1	0.74432	0.0156769	0.241707	negative regulation of T-helper 2 type immune response	nucleus	DNA binding
POLD1	NM_002691	polymerase (DNA directed), delta 1, catalytic subunit 125kDa	0.75193	0.015703	0.24171	empirical Bayes t-test	1	203422_at	1	0.75629	0.016586	0.124	203422_at	1	0.75193	0.0157027	0.241707	S phase of mitotic cell cycle	nucleus	nucleotide binding
PTPN23	NM_015466	protein tyrosine phosphatase, non-receptor type 23	0.78203	0.015711	0.12184	ordinary t-test	0	223150_s_at	1	0.78203	0.015711	0.12184	---	0	---	---	---	protein amino acid dephosphorylation	cytoplasmic vesicle	phosphoprotein phosphatase activity
AKAP8L	NM_014371	A kinase (PRKA) anchor protein 8-like	0.7435	0.015751	0.24171	empirical Bayes t-test	1	218064_s_at	1	0.74545	0.021158	0.13054	218064_s_at	1	0.7435	0.0157511	0.241707	---	intracellular	DNA binding
TAOK2	NM_004783	TAO kinase 2	0.5803	0.015805	0.12232	ordinary t-test	0	204986_s_at	1	0.5803	0.015805	0.12232	---	0	---	---	---	activation of MAPKK activity	membrane	nucleotide binding
HCFC1	NM_005334	host cell factor C1 (VP16-accessory protein)	0.79916	0.015891	0.12275	ordinary t-test	1	202474_s_at	1	0.79916	0.015891	0.12275	202474_s_at	1	0.80381	0.0182719	0.241707	transcription from RNA polymerase II promoter	nucleus	transcription factor activity
NFX1	NM_002504	nuclear transcription factor, X-box binding 1	0.78273	0.015985	0.24171	empirical Bayes t-test	1	202584_at	1	0.81247	0.033218	0.14404	202584_at	1	0.78273	0.015985	0.241707	negative regulation of transcription from RNA polymerase II promoter	nucleus	nucleic acid binding
ZBTB45	NM_032792	zinc finger and BTB domain containing 45	0.81062	0.016004	0.12337	ordinary t-test	0	229862_x_at	1	0.81062	0.016004	0.12337	---	0	---	---	---	transcription	intracellular	nucleic acid binding
CYBASC3	NM_153611	cytochrome b, ascorbate dependent 3	0.81472	0.016027	0.24171	empirical Bayes t-test	0	---	0	---	---	---	224735_at	1	0.81472	0.0160275	0.241707	transport	lysosome	iron ion binding
RFX1	NM_002918	regulatory factor X, 1 (influences HLA class II expression)	0.74939	0.016061	0.12356	ordinary t-test	1	226786_at	1	0.74939	0.016061	0.12356	226786_at	1	0.77418	0.0284415	0.243562	transcription	nucleus	DNA binding
TRIM28	NM_005762	tripartite motif-containing 28	0.77382	0.016079	0.24171	empirical Bayes t-test	1	200990_at	1	0.80164	0.019829	0.12957	200990_at	1	0.77382	0.0160794	0.241707	epithelial to mesenchymal transition	intracellular	transcription factor activity
AP2M1	NM_001025205	adaptor-related protein complex 2, mu 1 subunit	0.81976	0.016123	0.12356	ordinary t-test	1	200613_at	1	0.81976	0.016123	0.12356	200613_at	1	0.82671	0.0298268	0.245992	transport	peroxisomal membrane	transporter activity
CXCR4	NM_001008540	chemokine (C-X-C motif) receptor 4	1.21418	0.016123	0.12356	ordinary t-test	0	217028_at	1	1.21418	0.016123	0.12356	---	0	---	---	---	activation of MAPK activity	cytoplasm	rhodopsin-like receptor activity
SLC35E1	NM_024881	solute carrier family 35, member E1	0.76752	0.016274	0.24171	empirical Bayes t-test	1	222263_at	1	0.78064	0.027124	0.13896	222263_at	1	0.76752	0.0162736	0.241707	transport	membrane	---
FEM1C	NM_020177	fem-1 homolog c (C. elegans)	1.33308	0.016334	0.124	ordinary t-test	0	213341_at	1	1.33308	0.016334	0.124	---	0	---	---	---	---	cytoplasm	---
CSNK1A1	NM_001025105	casein kinase 1, alpha 1	1.17456	0.016339	0.124	ordinary t-test	0	208865_at	1	1.17456	0.016339	0.124	---	0	---	---	---	protein amino acid phosphorylation	cytoplasm	nucleotide binding
TNF	NM_000594	tumor necrosis factor (TNF superfamily, member 2)	0.78544	0.016379	0.24171	empirical Bayes t-test	0	---	0	---	---	---	207113_s_at	1	0.78544	0.0163793	0.241707	protein import into nucleus, translocation	phagocytic cup	cytokine activity
MOBKL3	NM_001100819	MOB1, Mps One Binder kinase activator-like 3 (yeast)	1.47891	0.016424	0.124	ordinary t-test	0	202919_at	1	1.47891	0.016424	0.124	---	0	---	---	---	transport	cytoplasm	protein binding
IDH2	NM_002168	isocitrate dehydrogenase 2 (NADP+), mitochondrial	0.83201	0.016509	0.24171	empirical Bayes t-test	1	210046_s_at	1	0.88338	0.025845	0.13752	210046_s_at	1	0.83201	0.016509	0.241707	carbohydrate metabolic process	mitochondrion	magnesium ion binding
ACP2	NM_001131064	acid phosphatase 2, lysosomal	0.8573	0.016515	0.124	ordinary t-test	0	202767_at	1	0.8573	0.016515	0.124	---	0	---	---	---	skeletal development	lysosome	phosphotyrosine binding
SEC16A	NM_014866	SEC16 homolog A (S. cerevisiae)	0.80488	0.016569	0.124	ordinary t-test	0	215696_s_at	1	0.80488	0.016569	0.124	---	0	---	---	---	regulation of transcription, DNA-dependent	Golgi membrane	DNA binding
ARID4A	NM_002892	AT rich interactive domain 4A (RBP1-like)	1.44216	0.016604	0.124	ordinary t-test	0	205062_x_at	1	1.44216	0.016604	0.124	---	0	---	---	---	chromatin assembly or disassembly	chromatin	nucleic acid binding
MYO9B	NM_001130065	myosin IXB	0.77834	0.016627	0.124	ordinary t-test	1	217297_s_at	1	0.77834	0.016627	0.124	217297_s_at	1	0.78827	0.0428047	0.255156	signal transduction	intracellular	microfilament motor activity
ZNF142	NM_001105537	zinc finger protein 142	0.80389	0.016689	0.24171	empirical Bayes t-test	0	---	0	---	---	---	204474_at	1	0.80389	0.0166892	0.241707	transcription	intracellular	nucleic acid binding
NMT1	NM_021079	N-myristoyltransferase 1	0.84455	0.016704	0.12424	ordinary t-test	1	201158_at	1	0.84455	0.016704	0.12424	201159_s_at	1	0.82303	0.0491257	0.255403	in utero embryonic development	cytoplasm	catalytic activity
NIT2	NM_020202	nitrilase family, member 2	1.29038	0.016731	0.12424	ordinary t-test	0	218557_at	1	1.29038	0.016731	0.12424	---	0	---	---	---	nitrogen compound metabolic process	cytoplasm	hydrolase activity
SUPT6H	NM_003170	suppressor of Ty 6 homolog (S. cerevisiae)	0.7572	0.016764	0.24171	empirical Bayes t-test	1	208420_x_at	1	0.78713	0.020026	0.12957	208420_x_at	1	0.7572	0.0167644	0.241707	nucleobase, nucleoside, nucleotide and nucleic acid metabolic process	nucleus	transcription factor activity
ZNF559	NM_032497	zinc finger protein 559	1.35512	0.016787	0.12424	ordinary t-test	0	224518_s_at	1	1.35512	0.016787	0.12424	---	0	---	---	---	transcription	intracellular	nucleic acid binding
VAT1	NM_006373	vesicle amine transport protein 1 homolog (T. californica)	0.84212	0.01688	0.12469	ordinary t-test	1	208626_s_at	1	0.84212	0.01688	0.12469	208626_s_at	1	0.84879	0.0410301	0.255156	metabolic process	nucleus	DNA binding
ARNT	NM_001668	aryl hydrocarbon receptor nuclear translocator	0.84753	0.01697	0.12484	ordinary t-test	1	230619_at	1	0.84753	0.01697	0.12484	218222_x_at	1	0.8076	0.0204243	0.241707	response to hypoxia	nucleus	DNA binding
TRRAP	NM_003496	transformation/transcription domain-associated protein	0.76847	0.016973	0.24171	empirical Bayes t-test	1	202642_s_at	1	0.79764	0.031468	0.14162	202642_s_at	1	0.76847	0.0169728	0.241707	transcription	PCAF complex	transcription cofactor activity
GTF3C5	NM_001122823	general transcription factor IIIC, polypeptide 5, 63kDa	0.85426	0.016996	0.12484	ordinary t-test	0	233173_x_at	1	0.85426	0.016996	0.12484	---	0	---	---	---	transcription	transcription factor TFIIIC complex	DNA binding
TAPBPL	NM_018009	TAP binding protein-like	0.84906	0.016996	0.12484	ordinary t-test	1	218746_at	1	0.84906	0.016996	0.12484	218746_at	1	0.83399	0.0190191	0.241707	antigen processing and presentation of endogenous peptide antigen via MHC class I	endoplasmic reticulum	---
NUP188	NM_015354	nucleoporin 188kDa	0.83324	0.017029	0.24171	empirical Bayes t-test	1	212691_at	1	0.84875	0.024403	0.1365	212691_at	1	0.83324	0.0170293	0.241707	transport	nucleus	protein binding
IVNS1ABP	NM_006469	influenza virus NS1A binding protein	1.29953	0.01709	0.12527	ordinary t-test	1	201362_at	1	1.29953	0.01709	0.12527	201362_at	1	1.26833	0.0445971	0.255403	transcription from RNA polymerase III promoter	nucleus	protein binding
VPS11	NM_021729	vacuolar protein sorting 11 homolog (S. cerevisiae)	0.88516	0.017119	0.12527	ordinary t-test	1	203292_s_at	1	0.88516	0.017119	0.12527	203292_s_at	1	0.87711	0.0408919	0.255156	transport	lysosome	nucleotide binding
SLC37A1	NM_018964	solute carrier family 37 (glycerol-3-phosphate transporter), member 1	0.81754	0.017139	0.24171	empirical Bayes t-test	1	218928_s_at	1	0.8374	0.026538	0.13793	218928_s_at	1	0.81754	0.0171387	0.241707	transport	membrane	transporter activity
ZNF160	NM_001102603	zinc finger protein 160	1.34028	0.017204	0.12544	ordinary t-test	0	214715_x_at	1	1.34028	0.017204	0.12544	---	0	---	---	---	transcription	intracellular	nucleic acid binding
RPUSD1	NM_058192	RNA pseudouridylate synthase domain containing 1	0.84749	0.017213	0.12544	ordinary t-test	0	226078_at	1	0.84749	0.017213	0.12544	---	0	---	---	---	pseudouridine synthesis	---	RNA binding
MYLK	NM_053025	myosin light chain kinase	0.60471	0.017239	0.12544	ordinary t-test	0	202555_s_at	1	0.60471	0.017239	0.12544	---	0	---	---	---	protein amino acid phosphorylation	---	nucleotide binding
RAB11FIP4	NM_032932	RAB11 family interacting protein 4 (class II)	0.81919	0.017289	0.12557	ordinary t-test	0	224482_s_at	1	0.81919	0.017289	0.12557	---	0	---	---	---	---	endosome	calcium ion binding
WDR68	NM_005828	WD repeat domain 68	0.76797	0.017406	0.24171	empirical Bayes t-test	1	221744_at	1	0.77512	0.024969	0.13752	221744_at	1	0.76797	0.0174061	0.241707	---	cytoplasm	protein binding
ZFYVE26	NM_015346	zinc finger, FYVE domain containing 26	0.88884	0.017443	0.12645	ordinary t-test	0	213073_at	1	0.88884	0.017443	0.12645	---	0	---	---	---	---	---	zinc ion binding
VAMP5	NM_006634	vesicle-associated membrane protein 5 (myobrevin)	0.8993	0.017525	0.1265	ordinary t-test	0	204929_s_at	1	0.8993	0.017525	0.1265	---	0	---	---	---	multicellular organismal development	Golgi apparatus	---
GLB1	NM_000404	galactosidase, beta 1	0.82549	0.017564	0.24171	empirical Bayes t-test	1	201576_s_at	1	0.86163	0.043335	0.15752	201576_s_at	1	0.82549	0.0175636	0.241707	carbohydrate metabolic process	cytoplasm	catalytic activity
CHMP5	NM_016410	chromatin modifying protein 5	1.66211	0.017567	0.1265	ordinary t-test	1	219356_s_at	1	1.66211	0.017567	0.1265	219356_s_at	1	1.60376	0.0205673	0.241707	regulation of receptor recycling	nucleus	protein binding
UBE2A	NM_003336	ubiquitin-conjugating enzyme E2A (RAD6 homolog)	1.28349	0.017597	0.1265	ordinary t-test	1	201899_s_at	1	1.28349	0.017597	0.1265	201899_s_at	1	1.26084	0.0370033	0.255156	DNA repair	---	ubiquitin-protein ligase activity
PPP5C	NM_006247	protein phosphatase 5, catalytic subunit	0.66299	0.017617	0.1265	ordinary t-test	0	201979_s_at	1	0.66299	0.017617	0.1265	---	0	---	---	---	transcription	nucleus	phosphoprotein phosphatase activity
IER2	NM_004907	immediate early response 2	0.85197	0.01762	0.1265	ordinary t-test	1	202081_at	1	0.85197	0.01762	0.1265	202081_at	1	0.85701	0.0396995	0.255156	---	cytoplasm	---
CD19	NM_001770	CD19 molecule	0.73634	0.017631	0.24171	empirical Bayes t-test	1	206398_s_at	1	0.73795	0.022023	0.13127	206398_s_at	1	0.73634	0.017631	0.241707	cellular defense response	plasma membrane	receptor signaling protein activity
CXCR3	NM_001504	chemokine (C-X-C motif) receptor 3	0.76858	0.017652	0.24171	empirical Bayes t-test	0	---	0	---	---	---	207681_at	1	0.76858	0.017652	0.241707	cell motion	cytoplasm	rhodopsin-like receptor activity
CHD7	NM_017780	chromodomain helicase DNA binding protein 7	0.83222	0.017674	0.1265	ordinary t-test	0	218829_s_at	1	0.83222	0.017674	0.1265	---	0	---	---	---	blood vessel development	chromatin	nucleotide binding
UBE2F	NM_080678	ubiquitin-conjugating enzyme E2F (putative)	1.20966	0.017698	0.1265	ordinary t-test	1	231948_s_at	1	1.20966	0.017698	0.1265	231948_s_at	1	1.21317	0.0231212	0.243304	post-translational protein modification	---	ligase activity
SLC27A3	NM_024330	solute carrier family 27 (fatty acid transporter), member 3	0.78743	0.017741	0.24171	empirical Bayes t-test	1	222217_s_at	1	0.79233	0.020512	0.12957	222217_s_at	1	0.78743	0.0177408	0.241707	lipid metabolic process	mitochondrion	nucleotide binding
ASMTL	NM_004192	acetylserotonin O-methyltransferase-like	0.79445	0.01776	0.24171	empirical Bayes t-test	1	36554_at	1	0.84346	0.026631	0.13796	36554_at	1	0.79445	0.0177602	0.241707	melatonin biosynthetic process	---	O-methyltransferase activity
CASP4	NM_001225	caspase 4, apoptosis-related cysteine peptidase	1.24961	0.017817	0.12679	ordinary t-test	1	209310_s_at	1	1.24961	0.017817	0.12679	209310_s_at	1	1.27624	0.0207886	0.241707	proteolysis	intracellular	protein binding
CLEC10A	NM_006344	C-type lectin domain family 10, member A	0.78251	0.017846	0.12679	ordinary t-test	1	206682_at	1	0.78251	0.017846	0.12679	206682_at	1	0.78619	0.0200088	0.241707	endocytosis	plasma membrane	binding
JARID2	NM_004973	jumonji, AT rich interactive domain 2	0.82549	0.017848	0.12679	ordinary t-test	0	203298_s_at	1	0.82549	0.017848	0.12679	---	0	---	---	---	transcription	intracellular	DNA binding
ILVBL	NM_006844	ilvB (bacterial acetolactate synthase)-like	0.78363	0.017863	0.24171	empirical Bayes t-test	1	210624_s_at	1	0.81021	0.034474	0.14532	210624_s_at	1	0.78363	0.0178633	0.241707	---	membrane	magnesium ion binding
P4HB	NM_000918	procollagen-proline, 2-oxoglutarate 4-dioxygenase (proline 4-hydroxylase), beta polypeptide	0.88435	0.017905	0.12684	ordinary t-test	0	200654_at	1	0.88435	0.017905	0.12684	---	0	---	---	---	peptidyl-proline hydroxylation to 4-hydroxy-L-proline	extracellular region	protein disulfide isomerase activity
SLC37A3	NM_032295	solute carrier family 37 (glycerol-3-phosphate transporter), member 3	1.51551	0.01792	0.12684	ordinary t-test	1	223304_at	1	1.51551	0.01792	0.12684	223304_at	1	1.42448	0.0377941	0.255156	transport	membrane	transporter activity
RALGDS	NM_001042368	ral guanine nucleotide dissociation stimulator	0.81573	0.017977	0.12701	ordinary t-test	1	209051_s_at	1	0.81573	0.017977	0.12701	209051_s_at	1	0.81674	0.0233258	0.243304	signal transduction	intracellular	small GTPase regulator activity
NOC4L	NM_024078	nucleolar complex associated 4 homolog (S. cerevisiae)	0.80837	0.017978	0.24171	empirical Bayes t-test	1	218860_at	1	0.83449	0.026077	0.13755	218860_at	1	0.80837	0.0179784	0.241707	---	nucleus	protein binding
GSTM2	NM_000848	glutathione S-transferase M2 (muscle)	0.72761	0.018015	0.12701	ordinary t-test	0	204418_x_at	1	0.72761	0.018015	0.12701	---	0	---	---	---	metabolic process	cytoplasm	glutathione transferase activity
UNQ1887	NM_139015	signal peptide peptidase 3	0.85395	0.018054	0.12701	ordinary t-test	0	224640_at	1	0.85395	0.018054	0.12701	---	0	---	---	---	---	membrane	aspartic-type endopeptidase activity
DOK3	NM_024872	docking protein 3	0.73329	0.018074	0.12701	ordinary t-test	0	220320_at	1	0.73329	0.018074	0.12701	---	0	---	---	---	Ras protein signal transduction	cytoplasm	insulin receptor binding
RBM17	NM_032905	RNA binding motif protein 17	0.82317	0.018094	0.24171	empirical Bayes t-test	0	---	0	---	---	---	225751_at	1	0.82317	0.0180942	0.241707	mRNA processing	intracellular	nucleotide binding
CLEC4D	NM_080387	C-type lectin domain family 4, member D	1.8147	0.018148	0.24171	empirical Bayes t-test	0	---	0	---	---	---	1552773_at	1	1.8147	0.0181482	0.241707	immune response	membrane	binding
NAMPT	NM_005746	nicotinamide phosphoribosyltransferase	1.7172	0.018231	0.12768	ordinary t-test	1	217738_at	1	1.7172	0.018231	0.12768	217738_at	1	1.6354	0.0318044	0.248277	signal transduction	cytoplasm	cytokine activity
AGTPBP1	NM_015239	ATP/GTP binding protein 1	1.33582	0.018366	0.12836	ordinary t-test	1	204500_s_at	1	1.33582	0.018366	0.12836	204500_s_at	1	1.34971	0.0370778	0.255156	proteolysis	nucleus	carboxypeptidase activity
BRD3	NM_007371	bromodomain containing 3	0.76601	0.018471	0.12886	ordinary t-test	1	203825_at	1	0.76601	0.018471	0.12886	203825_at	1	0.77511	0.0239352	0.243304	---	nucleus	---
MRP63	NM_024026	mitochondrial ribosomal protein 63	1.18238	0.018513	0.12886	ordinary t-test	0	204387_x_at	1	1.18238	0.018513	0.12886	---	0	---	---	---	translation	mitochondrion	structural constituent of ribosome
AARSD1	NM_025267	alanyl-tRNA synthetase domain containing 1	0.79076	0.018547	0.24171	empirical Bayes t-test	0	---	0	---	---	---	222064_s_at	1	0.79076	0.0185468	0.241707	translation	cytoplasm	alanine-tRNA ligase activity
BPGM	NM_001724	2,3-bisphosphoglycerate mutase	1.53479	0.018563	0.12886	ordinary t-test	0	203502_at	1	1.53479	0.018563	0.12886	---	0	---	---	---	carbohydrate metabolic process	---	catalytic activity
BAT2	NM_080686	HLA-B associated transcript 2	0.75013	0.01857	0.12886	ordinary t-test	1	212081_x_at	1	0.75013	0.01857	0.12886	208132_x_at	1	0.78217	0.0291529	0.243784	potassium ion transport	nucleus	voltage-gated potassium channel activity
PRPF6	NM_012469	PRP6 pre-mRNA processing factor 6 homolog (S. cerevisiae)	0.71478	0.018597	0.24171	empirical Bayes t-test	1	208879_x_at	1	0.61004	0.022437	0.1313	208879_x_at	1	0.71478	0.0185966	0.241707	spliceosome assembly	intracellular	transcription coactivator activity
CD47	NM_001025079	CD47 molecule	1.33303	0.018675	0.12932	ordinary t-test	0	242974_at	1	1.33303	0.018675	0.12932	---	0	---	---	---	cell adhesion	plasma membrane	protein binding
ASRGL1	NM_001083926	asparaginase like 1	0.80413	0.018702	0.12932	ordinary t-test	0	222764_at	1	0.80413	0.018702	0.12932	---	0	---	---	---	asparagine catabolic process via L-aspartate	cytoplasm	N4-(beta-N-acetylglucosaminyl)-L-asparaginase activity
ATP6AP1	NM_001183	ATPase, H+ transporting, lysosomal accessory protein 1	0.81727	0.018736	0.24171	empirical Bayes t-test	1	207809_s_at	1	0.83061	0.025342	0.13752	207809_s_at	1	0.81727	0.0187357	0.241707	protein import into nucleus, translocation	nucleus	nucleotide binding
CLCN7	NM_001114331	chloride channel 7	0.81684	0.018739	0.12935	ordinary t-test	1	209235_at	1	0.81684	0.018739	0.12935	209235_at	1	0.82941	0.0477169	0.255403	transport	membrane	ion channel activity
USP6	NM_004505	ubiquitin specific peptidase 6 (Tre-2 oncogene)	1.41138	0.018792	0.24171	empirical Bayes t-test	0	---	0	---	---	---	206405_x_at	1	1.41138	0.0187916	0.241707	protein modification process	intracellular	nucleic acid binding
RNF149	NM_173647	ring finger protein 149	1.24752	0.018823	0.12957	ordinary t-test	0	225414_at	1	1.24752	0.018823	0.12957	---	0	---	---	---	---	membrane	protein binding
TCF3	NM_003200	transcription factor 3 (E2A immunoglobulin enhancer binding factors E12/E47)	0.87626	0.018878	0.12957	ordinary t-test	0	213811_x_at	1	0.87626	0.018878	0.12957	---	0	---	---	---	B cell lineage commitment	nucleus	DNA binding
ABCF3	NM_018358	ATP-binding cassette, sub-family F (GCN20), member 3	0.81443	0.018893	0.24171	empirical Bayes t-test	1	202394_s_at	1	0.82226	0.020081	0.12957	202394_s_at	1	0.81443	0.0188927	0.241707	---	---	nucleotide binding
CRIPT	NM_014171	cysteine-rich PDZ-binding protein	1.278	0.018983	0.12957	ordinary t-test	0	227942_s_at	1	1.278	0.018983	0.12957	---	0	---	---	---	---	cytoplasm	---
TMCO3	NM_017905	transmembrane and coiled-coil domains 3	1.38065	0.019027	0.12957	ordinary t-test	0	226050_at	1	1.38065	0.019027	0.12957	---	0	---	---	---	transport	membrane	antiporter activity
IGHM	---	immunoglobulin heavy constant mu	0.69691	0.019033	0.24171	empirical Bayes t-test	0	---	0	---	---	---	216491_x_at	1	0.69691	0.019033	0.241707	activation of MAPK activity	extracellular region	antigen binding
GLRX	NM_001118890	glutaredoxin (thioltransferase)	1.30309	0.019045	0.12957	ordinary t-test	1	206662_at	1	1.30309	0.019045	0.12957	206662_at	1	1.2709	0.034743	0.255156	transport	cytoplasm	electron carrier activity
VASH1	NM_014909	vasohibin 1	0.6035	0.019082	0.12957	ordinary t-test	1	203940_s_at	1	0.6035	0.019082	0.12957	203940_s_at	1	0.74451	0.0292341	0.243784	cell cycle	extracellular region	---
MRPL4	NM_015956	mitochondrial ribosomal protein L4	0.83629	0.019101	0.12957	ordinary t-test	1	218105_s_at	1	0.83629	0.019101	0.12957	223743_s_at	1	0.72694	0.02079	0.241707	translation	intracellular	structural constituent of ribosome
ETNK1	NM_001039481	ethanolamine kinase 1	2.00339	0.019117	0.12957	ordinary t-test	0	225290_at	1	2.00339	0.019117	0.12957	---	0	---	---	---	phosphatidylethanolamine biosynthetic process	cytoplasm	ethanolamine kinase activity
YIPF6	NM_173834	Yip1 domain family, member 6	1.18906	0.019167	0.12957	ordinary t-test	0	212341_at	1	1.18906	0.019167	0.12957	---	0	---	---	---	---	endoplasmic reticulum	---
APOL1	NM_003661	apolipoprotein L, 1	0.76607	0.019181	0.24171	empirical Bayes t-test	1	209546_s_at	1	0.75423	0.040945	0.15461	209546_s_at	1	0.76607	0.0191812	0.241707	lipid metabolic process	extracellular region	chloride channel activity
SPTBN1	NM_003128	spectrin, beta, non-erythrocytic 1	0.72675	0.019202	0.24171	empirical Bayes t-test	0	---	0	---	---	---	200672_x_at	1	0.72675	0.0192024	0.241707	barbed-end actin filament capping	nucleolus	actin binding
TEGT	NM_001098576	testis enhanced gene transcript	0.86114	0.019243	0.24171	empirical Bayes t-test	0	---	0	---	---	---	200804_at	1	0.86114	0.0192425	0.241707	apoptosis	insoluble fraction	---
IL18R1	NM_003855	interleukin 18 receptor 1	1.65605	0.019246	0.12957	ordinary t-test	0	206618_at	1	1.65605	0.019246	0.12957	---	0	---	---	---	immune response	plasma membrane	receptor activity
NCOA1	NM_003743	nuclear receptor coactivator 1	0.80596	0.019249	0.12957	ordinary t-test	0	210249_s_at	1	0.80596	0.019249	0.12957	---	0	---	---	---	transcription	nucleus	transcription coactivator activity
GSTO1	NM_004832	glutathione S-transferase omega 1	1.25317	0.019255	0.12957	ordinary t-test	0	1557915_s_at	1	1.25317	0.019255	0.12957	---	0	---	---	---	metabolic process	cytoplasm	glutathione transferase activity
PDE4C	NM_000923	phosphodiesterase 4C, cAMP-specific (phosphodiesterase E1 dunce homolog, Drosophila)	1.20167	0.019336	0.12957	ordinary t-test	0	206792_x_at	1	1.20167	0.019336	0.12957	---	0	---	---	---	signal transduction	---	catalytic activity
ZNF148	NM_021964	zinc finger protein 148	1.54887	0.019337	0.12957	ordinary t-test	0	239024_at	1	1.54887	0.019337	0.12957	---	0	---	---	---	negative regulation of transcription from RNA polymerase II promoter	intracellular	nucleic acid binding
CHD4	NM_001273	chromodomain helicase DNA binding protein 4	0.76077	0.019364	0.24171	empirical Bayes t-test	1	201183_s_at	1	0.76639	0.025931	0.13752	201183_s_at	1	0.76077	0.019364	0.241707	chromatin assembly or disassembly	chromatin	nucleotide binding
SH3GLB2	NM_020145	SH3-domain GRB2-like endophilin B2	0.73784	0.01937	0.24171	empirical Bayes t-test	0	---	0	---	---	---	224907_s_at	1	0.73784	0.0193702	0.241707	transport	cytoplasm	transporter activity
ARRB1	NM_004041	arrestin, beta 1	0.81685	0.019371	0.12957	ordinary t-test	1	218832_x_at	1	0.81685	0.019371	0.12957	222912_at	1	0.82513	0.0423262	0.255156	signal transduction	membrane fraction	enzyme inhibitor activity
DHRS7	NM_016029	dehydrogenase/reductase (SDR family) member 7	1.21399	0.019378	0.12957	ordinary t-test	0	210788_s_at	1	1.21399	0.019378	0.12957	---	0	---	---	---	metabolic process	---	catalytic activity
SRRM2	NM_016333	serine/arginine repetitive matrix 2	0.76701	0.019383	0.12957	ordinary t-test	1	207435_s_at	1	0.76701	0.019383	0.12957	207435_s_at	1	0.77121	0.0429871	0.255156	mRNA processing	nucleus	RNA binding
CTNND1	NM_001085458	catenin (cadherin-associated protein), delta 1	0.78948	0.019393	0.24171	empirical Bayes t-test	0	---	0	---	---	---	211240_x_at	1	0.78948	0.0193927	0.241707	transcription	nucleus	structural molecule activity
NCAPD2	NM_014865	non-SMC condensin I complex, subunit D2	0.81715	0.019482	0.24171	empirical Bayes t-test	0	---	0	---	---	---	201774_s_at	1	0.81715	0.0194824	0.241707	cell cycle	condensed chromosome	binding
CREB5	NM_001011666	cAMP responsive element binding protein 5	1.33731	0.019548	0.12957	ordinary t-test	1	229228_at	1	1.33731	0.019548	0.12957	229228_at	1	1.29164	0.0354758	0.255156	transcription	intracellular	DNA binding
HLA-DQB1	NM_002123	major histocompatibility complex, class II, DQ beta 1	0.77142	0.019555	0.24171	empirical Bayes t-test	1	209823_x_at	1	0.79082	0.032668	0.14387	209823_x_at	1	0.77142	0.0195554	0.241707	antigen processing and presentation of peptide or polysaccharide antigen via MHC class II	plasma membrane	GTP binding
EIF2C1	NM_012199	eukaryotic translation initiation factor 2C, 1	0.82698	0.019585	0.24171	empirical Bayes t-test	1	218287_s_at	1	0.83983	0.020348	0.12957	218287_s_at	1	0.82698	0.0195854	0.241707	translation	eukaryotic translation initiation factor 2 complex	nucleic acid binding
GATAD2A	NM_017660	GATA zinc finger domain containing 2A	0.77668	0.019659	0.12957	ordinary t-test	0	234294_x_at	1	0.77668	0.019659	0.12957	---	0	---	---	---	DNA methylation	nucleus	transcription factor activity
DNPEP	NM_012100	aspartyl aminopeptidase	0.84625	0.019676	0.12957	ordinary t-test	0	201937_s_at	1	0.84625	0.019676	0.12957	---	0	---	---	---	proteolysis	cytoplasm	aminopeptidase activity
ALG3	NM_005787	asparagine-linked glycosylation 3 homolog (S. cerevisiae, alpha-1,3-mannosyltransferase)	0.82835	0.019711	0.12957	ordinary t-test	0	207396_s_at	1	0.82835	0.019711	0.12957	---	0	---	---	---	protein amino acid glycosylation	endoplasmic reticulum	mannosyltransferase activity
OXCT1	NM_000436	3-oxoacid CoA transferase 1	1.47397	0.019723	0.12957	ordinary t-test	0	202780_at	1	1.47397	0.019723	0.12957	---	0	---	---	---	metabolic process	mitochondrion	3-oxoacid CoA-transferase activity
REEP4	NM_025232	receptor accessory protein 4	0.88042	0.019726	0.12957	ordinary t-test	0	218777_at	1	0.88042	0.019726	0.12957	---	0	---	---	---	---	membrane	---
ARHGAP30	NM_001025598	Rho GTPase activating protein 30	0.85992	0.01981	0.12957	ordinary t-test	1	226219_at	1	0.85992	0.01981	0.12957	226219_at	1	0.84879	0.0291609	0.243784	signal transduction	intracellular	GTPase activator activity
TMEM214	NM_001083590	transmembrane protein 214	0.81041	0.019869	0.12957	ordinary t-test	1	217899_at	1	0.81041	0.019869	0.12957	217899_at	1	0.83304	0.0442449	0.255403	---	membrane	---
EIF1AD	NM_032325	eukaryotic translation initiation factor 1A domain containing	0.82015	0.019884	0.12957	ordinary t-test	1	239377_at	1	0.82015	0.019884	0.12957	239377_at	1	0.81604	0.0253831	0.243304	translational initiation	---	RNA binding
USF2	NM_003367	upstream transcription factor 2, c-fos interacting	0.84558	0.019931	0.12957	ordinary t-test	0	214879_x_at	1	0.84558	0.019931	0.12957	---	0	---	---	---	regulation of transcription from RNA polymerase II promoter by glucose	nucleus	DNA binding
CHD3	NM_001005271	chromodomain helicase DNA binding protein 3	0.85501	0.019932	0.12957	ordinary t-test	1	208807_s_at	1	0.85501	0.019932	0.12957	208807_s_at	1	0.83029	0.0426326	0.255156	chromatin assembly or disassembly	chromatin	nucleotide binding
NAP1L1	NM_004537	nucleosome assembly protein 1-like 1	1.41433	0.019984	0.12957	ordinary t-test	1	208754_s_at	1	1.41433	0.019984	0.12957	208754_s_at	1	1.37108	0.0398185	0.255156	DNA replication	nucleus	protein binding
CEBPD	NM_005195	CCAAT/enhancer binding protein (C/EBP), delta	1.27594	0.020091	0.12957	ordinary t-test	1	203973_s_at	1	1.27594	0.020091	0.12957	203973_s_at	1	1.2762	0.0207851	0.241707	transcription	nucleus	DNA binding
PDLIM7	NM_005451	PDZ and LIM domain 7 (enigma)	0.63241	0.020107	0.12957	ordinary t-test	0	214266_s_at	1	0.63241	0.020107	0.12957	---	0	---	---	---	ossification	cytoplasm	protein binding
ARL6IP6	NM_152522	ADP-ribosylation-like factor 6 interacting protein 6	1.56309	0.020223	0.12957	ordinary t-test	0	225707_at	1	1.56309	0.020223	0.12957	---	0	---	---	---	---	membrane	---
IDH3G	NM_004135	isocitrate dehydrogenase 3 (NAD+) gamma	0.85778	0.020257	0.12957	ordinary t-test	1	214333_x_at	1	0.85778	0.020257	0.12957	202471_s_at	1	0.83054	0.0416032	0.255156	carbohydrate metabolic process	mitochondrion	nucleotide binding
NDE1	NM_017668	nudE nuclear distribution gene E homolog 1 (A. nidulans)	0.73857	0.020276	0.12957	ordinary t-test	0	230219_at	1	0.73857	0.020276	0.12957	---	0	---	---	---	cell cycle	condensed chromosome kinetochore	protein binding
WDR18	NM_024100	WD repeat domain 18	0.83131	0.020292	0.12957	ordinary t-test	1	209461_x_at	1	0.83131	0.020292	0.12957	209461_x_at	1	0.83523	0.0274855	0.243562	---	---	---
MSL3L1	NM_006800	male-specific lethal 3-like 1 (Drosophila)	1.25047	0.020336	0.12957	ordinary t-test	0	207551_s_at	1	1.25047	0.020336	0.12957	---	0	---	---	---	chromatin assembly or disassembly	chromatin	chromatin binding
PSKH1	NM_006742	protein serine kinase H1	0.82663	0.020398	0.12957	ordinary t-test	0	213141_at	1	0.82663	0.020398	0.12957	---	0	---	---	---	protein amino acid phosphorylation	nucleus	nucleotide binding
HUWE1	NM_031407	HECT, UBA and WWE domain containing 1	0.80685	0.020438	0.24171	empirical Bayes t-test	1	208598_s_at	1	0.82099	0.030253	0.14144	208598_s_at	1	0.80685	0.0204383	0.241707	protein polyubiquitination	intracellular	DNA binding
SEC63	NM_007214	SEC63 homolog (S. cerevisiae)	0.69505	0.020447	0.12957	ordinary t-test	0	201914_s_at	1	0.69505	0.020447	0.12957	---	0	---	---	---	protein folding	endoplasmic reticulum	receptor activity
DIS3	NM_001128226	DIS3 mitotic control homolog (S. cerevisiae)	1.64846	0.020452	0.12957	ordinary t-test	0	222607_s_at	1	1.64846	0.020452	0.12957	---	0	---	---	---	rRNA processing	exosome (RNase complex)	RNA binding
EML3	NM_153265	echinoderm microtubule associated protein like 3	0.73628	0.020459	0.12957	ordinary t-test	1	212969_x_at	1	0.73628	0.020459	0.12957	212969_x_at	1	0.76429	0.0367689	0.255156	---	cytoplasm	protein binding
EML2	NM_012155	echinoderm microtubule associated protein like 2	0.75763	0.020465	0.24171	empirical Bayes t-test	0	---	0	---	---	---	204398_s_at	1	0.75763	0.0204654	0.241707	proteolysis	cytoplasm	serine-type endopeptidase activity
PRKCD	NM_006254	protein kinase C, delta	0.75706	0.02048	0.24171	empirical Bayes t-test	0	---	0	---	---	---	202545_at	1	0.75706	0.0204799	0.241707	protein amino acid phosphorylation	nucleus	nucleotide binding
CHD2	NM_001042572	Chromodomain helicase DNA binding protein 2	1.34666	0.020486	0.12957	ordinary t-test	1	225951_s_at	1	1.34666	0.020486	0.12957	225951_s_at	1	1.33667	0.0222343	0.241707	chromatin assembly or disassembly	chromatin	nucleotide binding
NLGN2	NM_020795	neuroligin 2	0.82765	0.020491	0.12957	ordinary t-test	0	1554428_s_at	1	0.82765	0.020491	0.12957	---	0	---	---	---	cell adhesion	membrane	protein binding
SPTAN1	NM_001130438	spectrin, alpha, non-erythrocytic 1 (alpha-fodrin)	0.72394	0.02051	0.12957	ordinary t-test	1	215235_at	1	0.72394	0.02051	0.12957	215235_at	1	0.74783	0.0300021	0.245992	barbed-end actin filament capping	membrane fraction	actin binding
FCGR2B	NM_001002273	Fc fragment of IgG, low affinity IIb, receptor (CD32)	1.23082	0.020527	0.12957	ordinary t-test	0	210889_s_at	1	1.23082	0.020527	0.12957	---	0	---	---	---	immune response	plasma membrane	receptor activity
MAPK14	NM_001315	mitogen-activated protein kinase 14	1.22136	0.02055	0.12957	ordinary t-test	0	202530_at	1	1.22136	0.02055	0.12957	---	0	---	---	---	protein amino acid phosphorylation	nucleus	nucleotide binding
TTYH3	NM_025250	tweety homolog 3 (Drosophila)	0.80173	0.020598	0.24171	empirical Bayes t-test	1	224674_at	1	0.81587	0.042675	0.157	224674_at	1	0.80173	0.0205978	0.241707	transport	plasma membrane	ion channel activity
CYB561	NM_001017916	cytochrome b-561	0.76653	0.020609	0.12957	ordinary t-test	1	209164_s_at	1	0.76653	0.020609	0.12957	209164_s_at	1	0.77736	0.026507	0.243304	generation of precursor metabolites and energy	integral to plasma membrane	ferric-chelate reductase activity
RHOG	NM_001665	ras homolog gene family, member G (rho G)	0.7759	0.020641	0.12957	ordinary t-test	0	203175_at	1	0.7759	0.020641	0.12957	---	0	---	---	---	small GTPase mediated signal transduction	intracellular	nucleotide binding
PBXIP1	NM_020524	pre-B-cell leukemia homeobox interacting protein 1	0.76161	0.020647	0.24171	empirical Bayes t-test	1	214177_s_at	1	0.8067	0.020899	0.12997	212259_s_at	1	0.76161	0.0206471	0.241707	multicellular organismal development	nucleus	DNA binding
ADCY4	NM_139247	adenylate cyclase 4	0.8409	0.020653	0.12957	ordinary t-test	0	230800_at	1	0.8409	0.020653	0.12957	---	0	---	---	---	cAMP biosynthetic process	membrane	magnesium ion binding
PRPF40A	NM_017892	PRP40 pre-mRNA processing factor 40 homolog A (S. cerevisiae)	0.7927	0.020668	0.24171	empirical Bayes t-test	0	---	0	---	---	---	214941_s_at	1	0.7927	0.0206677	0.241707	mRNA processing	nucleus	protein binding
CORO1A	NM_007074	coronin, actin binding protein, 1A	0.80184	0.020713	0.24171	empirical Bayes t-test	1	209083_at	1	0.81849	0.028626	0.13977	209083_at	1	0.80184	0.0207134	0.241707	phagolysosome formation	phagocytic cup	actin binding
CENTA1	NM_006869	centaurin, alpha 1	0.73588	0.020716	0.12966	ordinary t-test	0	219150_s_at	1	0.73588	0.020716	0.12966	---	0	---	---	---	cell surface receptor linked signal transduction	nucleus	GTPase activator activity
JOSD3	NM_024116	Josephin domain containing 3	1.31262	0.020777	0.12983	ordinary t-test	0	221580_s_at	1	1.31262	0.020777	0.12983	---	0	---	---	---	---	---	protein binding
MAP7D1	NM_018067	MAP7 domain containing 1	0.8094	0.02079	0.24171	empirical Bayes t-test	1	217943_s_at	1	0.83361	0.041823	0.15595	217943_s_at	1	0.8094	0.0207901	0.241707	---	---	---
CARD8	NM_014959	caspase recruitment domain family, member 8	1.20628	0.020792	0.24171	empirical Bayes t-test	1	204950_at	1	1.19064	0.02665	0.13796	204950_at	1	1.20628	0.0207923	0.241707	apoptosis	intracellular	protein binding
ZDHHC24	NM_207340	zinc finger, DHHC-type containing 24	0.83322	0.020865	0.12997	ordinary t-test	0	205634_x_at	1	0.83322	0.020865	0.12997	---	0	---	---	---	---	membrane	zinc ion binding
PHIP	NM_017934	pleckstrin homology domain interacting protein	1.23376	0.020892	0.12997	ordinary t-test	0	212542_s_at	1	1.23376	0.020892	0.12997	---	0	---	---	---	insulin receptor signaling pathway	---	insulin receptor binding
OGFOD1	NM_018233	2-oxoglutarate and iron-dependent oxygenase domain containing 1	0.81425	0.020979	0.13012	ordinary t-test	1	225110_at	1	0.81425	0.020979	0.13012	225110_at	1	0.80945	0.0218223	0.241707	protein metabolic process	---	iron ion binding
EPHB6	NM_004445	EPH receptor B6	0.79343	0.02099	0.13012	ordinary t-test	1	204718_at	1	0.79343	0.02099	0.13012	204718_at	1	0.77251	0.0437404	0.255403	protein amino acid phosphorylation	membrane	nucleotide binding
AKT1S1	NM_001098632	AKT1 substrate 1 (proline-rich)	0.64632	0.021027	0.13014	ordinary t-test	0	224982_at	1	0.64632	0.021027	0.13014	---	0	---	---	---	neuroprotection	cytoplasm	---
RBM42	NM_024321	RNA binding motif protein 42	0.77243	0.021063	0.24171	empirical Bayes t-test	1	205740_s_at	1	0.77086	0.021763	0.13127	205740_s_at	1	0.77243	0.0210629	0.241707	---	---	nucleotide binding
DICER1	NM_030621	dicer 1, ribonuclease type III	1.2879	0.02112	0.13051	ordinary t-test	0	212888_at	1	1.2879	0.02112	0.13051	---	0	---	---	---	angiogenesis	intracellular	nucleotide binding
SFT2D1	NM_145169	SFT2 domain containing 1	1.26505	0.021194	0.13055	ordinary t-test	1	225849_s_at	1	1.26505	0.021194	0.13055	225849_s_at	1	1.25385	0.0294502	0.244025	transport	membrane	---
PLEKHJ1	NM_018049	pleckstrin homology domain containing, family J member 1	0.8351	0.02131	0.13106	ordinary t-test	0	218290_at	1	0.8351	0.02131	0.13106	---	0	---	---	---	---	---	protein binding
MTMR3	NM_021090	myotubularin related protein 3	0.83972	0.021366	0.13117	ordinary t-test	0	226956_at	1	0.83972	0.021366	0.13117	---	0	---	---	---	protein amino acid dephosphorylation	membrane fraction	inositol or phosphatidylinositol phosphatase activity
RCOR3	NM_018254	REST corepressor 3	1.35232	0.021395	0.13117	ordinary t-test	0	218344_s_at	1	1.35232	0.021395	0.13117	---	0	---	---	---	transcription	nucleus	DNA binding
TSPAN2	NM_005725	tetraspanin 2	1.43587	0.021415	0.24171	empirical Bayes t-test	1	227236_at	1	1.42458	0.045331	0.15939	227236_at	1	1.43587	0.0214153	0.241707	---	membrane	---
QTRT1	NM_031209	queuine tRNA-ribosyltransferase 1	0.78849	0.021425	0.24171	empirical Bayes t-test	0	---	0	---	---	---	221270_s_at	1	0.78849	0.0214245	0.241707	tRNA modification	ribosome	zinc ion binding
PARN	NM_001134477	poly(A)-specific ribonuclease (deadenylation nuclease)	0.83105	0.021451	0.24171	empirical Bayes t-test	0	---	0	---	---	---	203905_at	1	0.83105	0.0214513	0.241707	nuclear-transcribed mRNA catabolic process, nonsense-mediated decay	nucleus	nucleotide binding
DDX11	NM_004399	DEAD/H (Asp-Glu-Ala-Asp/His) box polypeptide 11 (CHL1-like helicase homolog, S. cerevisiae)	0.79129	0.021533	0.13127	ordinary t-test	0	208159_x_at	1	0.79129	0.021533	0.13127	---	0	---	---	---	mitotic sister chromatid segregation	nucleus	nucleotide binding
NFIC	NM_005597	nuclear factor I/C (CCAAT-binding transcription factor)	0.62388	0.021557	0.13127	ordinary t-test	1	206929_s_at	1	0.62388	0.021557	0.13127	206929_s_at	1	0.64943	0.025964	0.243304	DNA replication	intracellular	DNA binding
ACTA2	NM_001613	actin, alpha 2, smooth muscle, aorta	0.80473	0.021563	0.13127	ordinary t-test	1	200974_at	1	0.80473	0.021563	0.13127	200974_at	1	0.82348	0.0382805	0.255156	---	cytoplasm	nucleotide binding
MS4A6A	NM_022349	membrane-spanning 4-domains, subfamily A, member 6A	1.30001	0.021588	0.13127	ordinary t-test	0	230550_at	1	1.30001	0.021588	0.13127	---	0	---	---	---	signal transduction	membrane	receptor activity
TAPBP	NM_003190	TAP binding protein (tapasin)	0.80735	0.021622	0.24171	empirical Bayes t-test	1	210294_at	1	1.29692	0.027399	0.13896	208829_at	1	0.80735	0.021622	0.241707	protein complex assembly	Golgi membrane	protein binding
EIF2C2	NM_012154	eukaryotic translation initiation factor 2C, 2	1.28112	0.02164	0.13127	ordinary t-test	0	225827_at	1	1.28112	0.02164	0.13127	---	0	---	---	---	translation	cytoplasm	nucleic acid binding
RBM8A	NM_005105	RNA binding motif protein 8A	0.88396	0.021669	0.13127	ordinary t-test	0	213852_at	1	0.88396	0.021669	0.13127	---	0	---	---	---	nuclear-transcribed mRNA catabolic process, nonsense-mediated decay	nucleus	nucleotide binding
GNG2	NM_053064	guanine nucleotide binding protein (G protein), gamma 2	1.42599	0.021701	0.13127	ordinary t-test	1	224964_s_at	1	1.42599	0.021701	0.13127	224964_s_at	1	1.3885	0.0429901	0.255156	signal transduction	heterotrimeric G-protein complex	signal transducer activity
GSTM1	NM_000561	glutathione S-transferase M1	0.75405	0.021762	0.13127	ordinary t-test	0	215333_x_at	1	0.75405	0.021762	0.13127	---	0	---	---	---	metabolic process	cytoplasm	glutathione transferase activity
ZFPL1	NM_006782	zinc finger protein-like 1	0.80036	0.02177	0.13127	ordinary t-test	1	209428_s_at	1	0.80036	0.02177	0.13127	209428_s_at	1	0.81242	0.0427765	0.255156	regulation of transcription	extracellular region	DNA binding
ZNHIT1	NM_006349	zinc finger, HIT type 1	1.17188	0.0219	0.13127	ordinary t-test	0	201541_s_at	1	1.17188	0.0219	0.13127	---	0	---	---	---	---	---	protein binding
FNIP2	NM_020840	folliculin interacting protein 2	1.49227	0.021917	0.13127	ordinary t-test	0	225922_at	1	1.49227	0.021917	0.13127	---	0	---	---	---	---	cytoplasm	protein binding
DNAJC11	NM_018198	DnaJ (Hsp40) homolog, subfamily C, member 11	0.7951	0.021938	0.24171	empirical Bayes t-test	0	---	0	---	---	---	1555360_a_at	1	0.7951	0.0219376	0.241707	---	---	heat shock protein binding
REEP5	NM_005669	receptor accessory protein 5	1.45539	0.021945	0.13127	ordinary t-test	0	208873_s_at	1	1.45539	0.021945	0.13127	---	0	---	---	---	---	membrane	protein binding
DECR1	NM_001359	2,4-dienoyl CoA reductase 1, mitochondrial	1.16567	0.021963	0.13127	ordinary t-test	0	202447_at	1	1.16567	0.021963	0.13127	---	0	---	---	---	metabolic process	mitochondrion	catalytic activity
CANX	NM_001024649	calnexin	0.82324	0.021973	0.13127	ordinary t-test	0	238034_at	1	0.82324	0.021973	0.13127	---	0	---	---	---	angiogenesis	intracellular	calcium ion binding
FAR1	NM_032228	fatty acyl CoA reductase 1	1.29892	0.021987	0.13127	ordinary t-test	0	224865_at	1	1.29892	0.021987	0.13127	---	0	---	---	---	lipid metabolic process	peroxisome	catalytic activity
TRIM16L	NM_001037330	Tripartite motif-containing 16-like	0.81336	0.021999	0.13127	ordinary t-test	0	1559682_at	1	0.81336	0.021999	0.13127	---	0	---	---	---	---	cytoplasm	---
NQO2	NM_000904	NAD(P)H dehydrogenase, quinone 2	1.3712	0.022108	0.24171	empirical Bayes t-test	1	203814_s_at	1	1.38002	0.02561	0.13752	203814_s_at	1	1.3712	0.0221085	0.241707	oxidation reduction	cytoplasm	dihydronicotinamide riboside quinone reductase activity
EIF6	NM_002212	eukaryotic translation initiation factor 6	0.88049	0.022123	0.13127	ordinary t-test	0	210213_s_at	1	0.88049	0.022123	0.13127	---	0	---	---	---	translation	nucleus	translation initiation factor activity
COPS6	NM_006833	COP9 constitutive photomorphogenic homolog subunit 6 (Arabidopsis)	0.85054	0.022126	0.13127	ordinary t-test	0	213504_at	1	0.85054	0.022126	0.13127	---	0	---	---	---	interspecies interaction between organisms	nucleus	protein binding
HIP1R	NM_003959	huntingtin interacting protein 1 related	0.84369	0.02217	0.13127	ordinary t-test	0	38340_at	1	0.84369	0.02217	0.13127	---	0	---	---	---	---	cytoplasm	actin binding
CYP27A1	NM_000784	cytochrome P450, family 27, subfamily A, polypeptide 1	0.84308	0.022175	0.13127	ordinary t-test	0	203979_at	1	0.84308	0.022175	0.13127	---	0	---	---	---	oxidation reduction	mitochondrion	monooxygenase activity
PLXDC1	NM_020405	plexin domain containing 1	0.72896	0.022237	0.13127	ordinary t-test	0	219700_at	1	0.72896	0.022237	0.13127	---	0	---	---	---	angiogenesis	extracellular region	---
AP3S2	NM_005829	adaptor-related protein complex 3, sigma 2 subunit	0.81937	0.022247	0.13127	ordinary t-test	1	213215_at	1	0.81937	0.022247	0.13127	213215_at	1	0.82287	0.0312128	0.247268	transport	Golgi apparatus	protein binding
VPS33B	NM_018668	vacuolar protein sorting 33 homolog B (yeast)	0.87021	0.022255	0.13127	ordinary t-test	0	44111_at	1	0.87021	0.022255	0.13127	---	0	---	---	---	transport	lysosome	---
FGD3	NM_001083536	FYVE, RhoGEF and PH domain containing 3	0.74556	0.022261	0.24171	empirical Bayes t-test	1	1555407_s_at	1	0.75891	0.038735	0.15201	1555407_s_at	1	0.74556	0.0222609	0.241707	cytoskeleton organization and biogenesis	ruffle	guanyl-nucleotide exchange factor activity
CD4	NM_000616	CD4 molecule	0.76951	0.022269	0.24171	empirical Bayes t-test	1	203547_at	1	0.81413	0.031274	0.14144	203547_at	1	0.76951	0.022269	0.241707	conjugation with cellular fusion	early endosome	glycoprotein binding
SCARB1	NM_001082959	scavenger receptor class B, member 1	0.8171	0.022313	0.24171	empirical Bayes t-test	1	1552256_a_at	1	0.83918	0.033091	0.14404	1552256_a_at	1	0.8171	0.0223133	0.241707	transport	plasma membrane	receptor activity
MKL1	NM_020831	megakaryoblastic leukemia (translocation) 1	0.80954	0.022352	0.13129	ordinary t-test	1	212748_at	1	0.80954	0.022352	0.13129	212748_at	1	0.80947	0.0262121	0.243304	transcription	nucleus	nucleotide binding
CORO7	NM_024535	coronin 7	0.78001	0.022358	0.13129	ordinary t-test	1	219040_at	1	0.78001	0.022358	0.13129	219040_at	1	0.8136	0.0455442	0.255403	---	Golgi membrane	---
RAB1B	NM_030981	RAB1B, member RAS oncogene family	0.76628	0.022359	0.13129	ordinary t-test	0	220964_s_at	1	0.76628	0.022359	0.13129	---	0	---	---	---	regulation of transcription, DNA-dependent	intracellular	nucleotide binding
CNIH4	NM_014184	cornichon homolog 4 (Drosophila)	1.46912	0.022446	0.24171	empirical Bayes t-test	0	---	0	---	---	---	218728_s_at	1	1.46912	0.0224462	0.241707	intracellular signaling cascade	endoplasmic reticulum	protein binding
DHX8	NM_004941	DEAH (Asp-Glu-Ala-His) box polypeptide 8	0.84395	0.022474	0.1313	ordinary t-test	0	203334_at	1	0.84395	0.022474	0.1313	---	0	---	---	---	RNA processing	nucleus	nucleotide binding
LGALS9	NM_002308	lectin, galactoside-binding, soluble, 9	0.82658	0.022488	0.1313	ordinary t-test	0	203236_s_at	1	0.82658	0.022488	0.1313	---	0	---	---	---	positive regulation of I-kappaB kinase	extracellular region	signal transducer activity
FXYD6	NM_022003	FXYD domain containing ion transport regulator 6	0.83116	0.022501	0.1313	ordinary t-test	0	217897_at	1	0.83116	0.022501	0.1313	---	0	---	---	---	transport	extracellular space	ion channel activity
SORT1	NM_002959	sortilin 1	0.77741	0.022573	0.1313	ordinary t-test	0	212807_s_at	1	0.77741	0.022573	0.1313	---	0	---	---	---	ossification	nucleus	receptor activity
MED16	NM_005481	mediator complex subunit 16	0.75955	0.022577	0.24191	empirical Bayes t-test	1	43544_at	1	0.76048	0.030587	0.14144	221418_s_at	1	0.75955	0.0225768	0.241912	transcription	mediator complex	transcription cofactor activity
GPBP1L1	NM_021639	GC-rich promoter binding protein 1-like 1	1.29328	0.022579	0.1313	ordinary t-test	0	1569320_at	1	1.29328	0.022579	0.1313	---	0	---	---	---	transcription	nucleus	DNA binding
TIA1	NM_022037	TIA1 cytotoxic granule-associated RNA binding protein	1.29814	0.022598	0.1313	ordinary t-test	0	201447_at	1	1.29814	0.022598	0.1313	---	0	---	---	---	apoptosis	---	nucleotide binding
MRPS2	NM_016034	mitochondrial ribosomal protein S2	0.82172	0.022756	0.24276	empirical Bayes t-test	1	218001_at	1	0.83199	0.026522	0.13793	218001_at	1	0.82172	0.0227556	0.242757	translation	intracellular	structural constituent of ribosome
SUMO1	NM_001005781	SMT3 suppressor of mif two 3 homolog 1 (S. cerevisiae)	1.26499	0.022779	0.13196	ordinary t-test	1	208761_s_at	1	1.26499	0.022779	0.13196	211069_s_at	1	1.26502	0.0378354	0.255156	DNA repair	nucleus	protein binding
GOT1	NM_002079	glutamic-oxaloacetic transaminase 1, soluble (aspartate aminotransferase 1)	0.81874	0.02278	0.24276	empirical Bayes t-test	0	---	0	---	---	---	208813_at	1	0.81874	0.0227798	0.242757	amino acid metabolic process	cytoplasm	catalytic activity
APEX2	NM_014481	APEX nuclease (apurinic/apyrimidinic endonuclease) 2	0.83599	0.022791	0.13196	ordinary t-test	1	204408_at	1	0.83599	0.022791	0.13196	204408_at	1	0.83782	0.0307743	0.247268	DNA repair	intracellular	DNA binding
MKNK2	NM_017572	MAP kinase interacting serine/threonine kinase 2	0.85489	0.022829	0.13196	ordinary t-test	1	218205_s_at	1	0.85489	0.022829	0.13196	218205_s_at	1	0.85722	0.0455483	0.255403	regulation of translation	---	nucleotide binding
ZC3H7B	NM_017590	zinc finger CCCH-type containing 7B	1.35281	0.022878	0.13196	ordinary t-test	0	206169_x_at	1	1.35281	0.022878	0.13196	---	0	---	---	---	---	intracellular	nucleic acid binding
FLII	NM_002018	flightless I homolog (Drosophila)	0.85471	0.02288	0.13196	ordinary t-test	1	212024_x_at	1	0.85471	0.02288	0.13196	212025_s_at	1	0.82912	0.0426392	0.255156	transcription	nucleus	actin binding
GARS	NM_002047	glycyl-tRNA synthetase	0.86458	0.022927	0.13203	ordinary t-test	0	208693_s_at	1	0.86458	0.022927	0.13203	---	0	---	---	---	translation	soluble fraction	nucleotide binding
SAMSN1	NM_022136	SAM domain, SH3 domain and nuclear localization signals 1	1.62358	0.023068	0.13259	ordinary t-test	0	1555638_a_at	1	1.62358	0.023068	0.13259	---	0	---	---	---	---	---	phosphotyrosine binding
ARHGAP15	NM_018460	Rho GTPase activating protein 15	1.2148	0.023106	0.13259	ordinary t-test	0	218870_at	1	1.2148	0.023106	0.13259	---	0	---	---	---	signal transduction	intracellular	GTPase activator activity
UBAP2	NM_018449	ubiquitin associated protein 2	0.81415	0.023141	0.13259	ordinary t-test	1	219192_at	1	0.81415	0.023141	0.13259	219192_at	1	0.81403	0.0270481	0.243304	---	---	---
MAN2B1	NM_000528	mannosidase, alpha, class 2B, member 1	0.81229	0.023159	0.13259	ordinary t-test	0	209166_s_at	1	0.81229	0.023159	0.13259	---	0	---	---	---	carbohydrate metabolic process	lysosome	catalytic activity
SLC38A7	NM_018231	solute carrier family 38, member 7	0.8142	0.023165	0.2433	empirical Bayes t-test	0	---	0	---	---	---	56821_at	1	0.8142	0.0231653	0.243304	transport	membrane	sodium ion binding
EIF2AK1	NM_001134335	eukaryotic translation initiation factor 2-alpha kinase 1	0.81874	0.023193	0.2433	empirical Bayes t-test	0	---	0	---	---	---	217735_s_at	1	0.81874	0.0231932	0.243304	translation	cytoplasm	nucleotide binding
BCAS3	NM_001099432	breast carcinoma amplified sequence 3	0.81172	0.023387	0.2433	empirical Bayes t-test	0	---	0	---	---	---	220488_s_at	1	0.81172	0.0233873	0.243304	---	nucleus	---
GNG10	NM_001017998	guanine nucleotide binding protein (G protein), gamma 10	1.4935	0.023495	0.13424	ordinary t-test	1	201921_at	1	1.4935	0.023495	0.13424	201921_at	1	1.46882	0.0240505	0.243304	signal transduction	heterotrimeric G-protein complex	GTPase activity
HIST1H3H	NM_003536	histone cluster 1, H3h	0.68695	0.023517	0.13424	ordinary t-test	0	206110_at	1	0.68695	0.023517	0.13424	---	0	---	---	---	nucleosome assembly	nucleosome	DNA binding
G6PD	NM_000402	glucose-6-phosphate dehydrogenase	0.65123	0.023559	0.13428	ordinary t-test	1	202275_at	1	0.65123	0.023559	0.13428	202275_at	1	0.67579	0.0307166	0.247268	carbohydrate metabolic process	cytoplasm	catalytic activity
ALDH3B1	NM_000694	aldehyde dehydrogenase 3 family, member B1	0.79292	0.0236	0.13432	ordinary t-test	0	211004_s_at	1	0.79292	0.0236	0.13432	---	0	---	---	---	cellular alcohol metabolic process	---	3-chloroallyl aldehyde dehydrogenase activity
KLHL22	NM_032775	kelch-like 22 (Drosophila)	0.85695	0.02372	0.13471	ordinary t-test	1	49329_at	1	0.85695	0.02372	0.13471	221838_at	1	0.82743	0.0356866	0.255156	---	---	protein binding
IFRD1	NM_001007245	interferon-related developmental regulator 1	1.50162	0.023745	0.2433	empirical Bayes t-test	1	202146_at	1	1.51728	0.026336	0.13767	202146_at	1	1.50162	0.0237446	0.243304	multicellular organismal development	nucleus	binding
NTNG2	NM_032536	netrin G2	0.73966	0.023778	0.13471	ordinary t-test	0	233072_at	1	0.73966	0.023778	0.13471	---	0	---	---	---	multicellular organismal development	proteinaceous extracellular matrix	---
ZBTB7A	NM_015898	zinc finger and BTB domain containing 7A	0.85814	0.023804	0.13471	ordinary t-test	0	219186_at	1	0.85814	0.023804	0.13471	---	0	---	---	---	negative regulation of transcription from RNA polymerase II promoter	intracellular	nucleic acid binding
ZNF294	NM_015565	zinc finger protein 294	1.44836	0.023811	0.13471	ordinary t-test	0	215596_s_at	1	1.44836	0.023811	0.13471	---	0	---	---	---	---	---	binding
GATAD1	NM_021167	GATA zinc finger domain containing 1	1.25476	0.023977	0.2433	empirical Bayes t-test	1	214718_at	1	1.25265	0.024194	0.13576	214718_at	1	1.25476	0.0239775	0.243304	regulation of transcription, DNA-dependent	nucleus	transcription factor activity
ZNF292	NM_015021	zinc finger protein 292	1.38991	0.024124	0.13571	ordinary t-test	1	212368_at	1	1.38991	0.024124	0.13571	212368_at	1	1.34985	0.0356213	0.255156	transcription	intracellular	DNA binding
ARF3	NM_001659	ADP-ribosylation factor 3	0.80731	0.024141	0.2433	empirical Bayes t-test	1	200011_s_at	1	0.81781	0.031669	0.14213	200011_s_at	1	0.80731	0.0241414	0.243304	transport	intracellular	nucleotide binding
CALR	NM_004343	calreticulin	0.81687	0.024202	0.13576	ordinary t-test	0	214315_x_at	1	0.81687	0.024202	0.13576	---	0	---	---	---	regulation of transcription, DNA-dependent	extracellular region	DNA binding
VPS72	NM_005997	vacuolar protein sorting 72 homolog (S. cerevisiae)	0.85391	0.024459	0.13656	ordinary t-test	0	202261_at	1	0.85391	0.024459	0.13656	---	0	---	---	---	negative regulation of transcription from RNA polymerase II promoter	nucleus	DNA binding
ELMO1	NM_001039459	engulfment and cell motility 1	0.7632	0.024467	0.2433	empirical Bayes t-test	0	---	0	---	---	---	204513_s_at	1	0.7632	0.0244669	0.243304	phagocytosis	cytoplasm	binding
UBE2O	NM_022066	ubiquitin-conjugating enzyme E2O	0.75643	0.024479	0.2433	empirical Bayes t-test	0	---	0	---	---	---	218141_at	1	0.75643	0.0244794	0.243304	post-translational protein modification	---	ubiquitin-protein ligase activity
IPO13	NM_014652	importin 13	0.84862	0.024485	0.13656	ordinary t-test	0	203546_at	1	0.84862	0.024485	0.13656	---	0	---	---	---	protein import into nucleus, docking	nucleus	binding
DGKA	NM_001345	diacylglycerol kinase, alpha 80kDa	0.74151	0.024535	0.2433	empirical Bayes t-test	0	---	0	---	---	---	211272_s_at	1	0.74151	0.0245352	0.243304	activation of protein kinase C activity	cytosol	diacylglycerol kinase activity
RRBP1	NM_001042576	ribosome binding protein 1 homolog 180kDa (dog)	0.73331	0.024592	0.13686	ordinary t-test	1	201204_s_at	1	0.73331	0.024592	0.13686	201204_s_at	1	0.74575	0.0284639	0.243562	translation	endoplasmic reticulum	receptor activity
CCNG2	NM_004354	cyclin G2	1.88184	0.024608	0.13686	ordinary t-test	0	211559_s_at	1	1.88184	0.024608	0.13686	---	0	---	---	---	cell cycle checkpoint	cytoplasm	---
POLDIP3	NM_032311	polymerase (DNA-directed), delta interacting protein 3	0.62928	0.02465	0.13689	ordinary t-test	0	215357_s_at	1	0.62928	0.02465	0.13689	---	0	---	---	---	---	nucleus	nucleotide binding
PCNXL3	NM_032223	pecanex-like 3 (Drosophila)	0.70174	0.024694	0.2433	empirical Bayes t-test	1	227858_at	1	0.71892	0.027627	0.13896	227858_at	1	0.70174	0.0246942	0.243304	---	membrane	---
TM9SF4	NM_014742	transmembrane 9 superfamily protein member 4	0.80379	0.024772	0.2433	empirical Bayes t-test	0	---	0	---	---	---	212194_s_at	1	0.80379	0.0247716	0.243304	---	membrane	---
POMZP3	NM_012230	POM (POM121 homolog, rat) and ZP3 fusion	0.74229	0.024783	0.2433	empirical Bayes t-test	0	---	0	---	---	---	210910_s_at	1	0.74229	0.0247826	0.243304	---	---	---
OCIAD1	NM_001079839	OCIA domain containing 1	1.21751	0.024868	0.13752	ordinary t-test	0	239748_x_at	1	1.21751	0.024868	0.13752	---	0	---	---	---	---	endosome	---
MMP24	NM_006690	Matrix metallopeptidase 24 (membrane-inserted)	0.83207	0.024896	0.13752	ordinary t-test	0	221953_s_at	1	0.83207	0.024896	0.13752	---	0	---	---	---	proteolysis	extracellular region	catalytic activity
MFSD5	NM_032889	major facilitator superfamily domain containing 5	0.82399	0.024929	0.2433	empirical Bayes t-test	1	212861_at	1	0.83224	0.029789	0.14112	212861_at	1	0.82399	0.024929	0.243304	transport	membrane	---
LAS1L	NM_031206	LAS1-like (S. cerevisiae)	0.85804	0.024967	0.13752	ordinary t-test	0	208117_s_at	1	0.85804	0.024967	0.13752	---	0	---	---	---	---	nucleus	nucleotide binding
NUDC	NM_006600	nuclear distribution gene C homolog (A. nidulans)	0.89817	0.024982	0.13752	ordinary t-test	0	210574_s_at	1	0.89817	0.024982	0.13752	---	0	---	---	---	cell cycle	nucleus	protein binding
SLC22A4	NM_003059	solute carrier family 22 (organic cation/ergothioneine transporter), member 4	1.35564	0.02501	0.13752	ordinary t-test	1	205896_at	1	1.35564	0.02501	0.13752	205896_at	1	1.32305	0.0280764	0.243562	nucleosome assembly	nucleosome	nucleotide binding
PITPNM2	NM_020845	phosphatidylinositol transfer protein, membrane-associated 2	0.77033	0.025057	0.2433	empirical Bayes t-test	1	232950_s_at	1	0.78118	0.028397	0.13958	232950_s_at	1	0.77033	0.0250566	0.243304	transport	intracellular	calcium ion binding
ARHGAP1	NM_004308	Rho GTPase activating protein 1	0.8682	0.025112	0.13752	ordinary t-test	1	202117_at	1	0.8682	0.025112	0.13752	202117_at	1	0.8615	0.0458668	0.255403	signal transduction	ruffle	SH3
EP300	NM_001429	E1A binding protein p300	0.7201	0.025165	0.2433	empirical Bayes t-test	0	---	0	---	---	---	213579_s_at	1	0.7201	0.0251652	0.243304	response to hypoxia	histone acetyltransferase complex	DNA binding
BTRC	NM_003939	beta-transducin repeat containing	1.3358	0.025219	0.13752	ordinary t-test	0	224471_s_at	1	1.3358	0.025219	0.13752	---	0	---	---	---	ubiquitin-dependent protein catabolic process	cytoplasm	protein binding
PGLS	NM_012088	6-phosphogluconolactonase	0.83259	0.025245	0.13752	ordinary t-test	0	218387_s_at	1	0.83259	0.025245	0.13752	---	0	---	---	---	carbohydrate metabolic process	---	hydrolase activity
PRPF38B	NM_018061	PRP38 pre-mRNA processing factor 38 (yeast) domain containing B	1.49214	0.025251	0.13752	ordinary t-test	0	230270_at	1	1.49214	0.025251	0.13752	---	0	---	---	---	mRNA processing	nucleus	---
PRPF31	NM_015629	PRP31 pre-mRNA processing factor 31 homolog (S. cerevisiae)	0.77648	0.025265	0.2433	empirical Bayes t-test	1	202408_s_at	1	0.87945	0.037648	0.15006	202407_s_at	1	0.77648	0.0252652	0.243304	assembly of spliceosomal tri-snRNP	nucleus	protein binding
FNDC4	NM_022823	fibronectin type III domain containing 4	0.74	0.025302	0.13752	ordinary t-test	0	218843_at	1	0.74	0.025302	0.13752	---	0	---	---	---	---	membrane	---
REPS1	NM_001128617	RALBP1 associated Eps domain containing 1	0.81355	0.025361	0.2433	empirical Bayes t-test	0	---	0	---	---	---	224366_s_at	1	0.81355	0.0253613	0.243304	---	---	calcium ion binding
SAMD4B	NM_018028	sterile alpha motif domain containing 4B	0.828	0.02539	0.13752	ordinary t-test	0	226714_at	1	0.828	0.02539	0.13752	---	0	---	---	---	---	---	protein binding
PGS1	NM_024419	phosphatidylglycerophosphate synthase 1	1.23598	0.025392	0.2433	empirical Bayes t-test	1	219394_at	1	1.21631	0.025848	0.13752	219394_at	1	1.23598	0.0253923	0.243304	metabolic process	mitochondrion	nucleotide binding
USP19	NM_006677	ubiquitin specific peptidase 19	0.87633	0.025444	0.13752	ordinary t-test	0	226357_at	1	0.87633	0.025444	0.13752	---	0	---	---	---	ubiquitin-dependent protein catabolic process	---	ubiquitin thiolesterase activity
ANKRD11	NM_013275	ankyrin repeat domain 11	1.13762	0.025488	0.13752	ordinary t-test	0	238538_at	1	1.13762	0.025488	0.13752	---	0	---	---	---	---	nucleus	---
SIN3A	NM_015477	SIN3 homolog A, transcription regulator (yeast)	0.76761	0.025515	0.2433	empirical Bayes t-test	1	225135_at	1	0.82578	0.033622	0.14404	238005_s_at	1	0.76761	0.0255147	0.243304	transcription	nucleus	protein binding
SUPV3L1	NM_003171	suppressor of var1, 3-like 1 (S. cerevisiae)	0.78019	0.025575	0.2433	empirical Bayes t-test	0	---	0	---	---	---	212894_at	1	0.78019	0.0255752	0.243304	DNA duplex unwinding	nucleus	nucleotide binding
PITPNM1	NM_001130848	phosphatidylinositol transfer protein, membrane-associated 1	0.85613	0.025616	0.13752	ordinary t-test	0	203826_s_at	1	0.85613	0.025616	0.13752	---	0	---	---	---	lipid metabolic process	intracellular	calcium ion binding
RER1	NM_007033	RER1 retention in endoplasmic reticulum 1 homolog (S. cerevisiae)	1.13205	0.025656	0.13752	ordinary t-test	0	202296_s_at	1	1.13205	0.025656	0.13752	---	0	---	---	---	retrograde vesicle-mediated transport, Golgi to ER	Golgi membrane	---
NBN	NM_001024688	nibrin	1.31754	0.025679	0.13752	ordinary t-test	0	202906_s_at	1	1.31754	0.025679	0.13752	---	0	---	---	---	DNA damage checkpoint	chromosome, telomeric region	damaged DNA binding
SMG7	NM_173156	Smg-7 homolog, nonsense mediated mRNA decay factor (C. elegans)	0.80371	0.025689	0.13752	ordinary t-test	0	201794_s_at	1	0.80371	0.025689	0.13752	---	0	---	---	---	nuclear-transcribed mRNA catabolic process, nonsense-mediated decay	nucleus	protein binding
MARK4	NM_031417	MAP/microtubule affinity-regulating kinase 4	0.78551	0.025758	0.13752	ordinary t-test	1	55065_at	1	0.78551	0.025758	0.13752	55065_at	1	0.80767	0.0486778	0.255403	G1	gamma-tubulin complex	nucleotide binding
TCF20	NM_005650	transcription factor 20 (AR1)	0.84794	0.0258	0.13752	ordinary t-test	0	212931_at	1	0.84794	0.0258	0.13752	---	0	---	---	---	transcription	nucleus	DNA binding
SMC4	NM_001002800	structural maintenance of chromosomes 4	1.45144	0.025846	0.13752	ordinary t-test	0	201663_s_at	1	1.45144	0.025846	0.13752	---	0	---	---	---	mitotic sister chromatid segregation	condensin complex	nucleotide binding
TUBGCP4	NM_014444	Tubulin, gamma complex associated protein 4	0.79613	0.025855	0.2433	empirical Bayes t-test	0	---	0	---	---	---	213266_at	1	0.79613	0.0258545	0.243304	microtubule cytoskeleton organization and biogenesis	spindle pole	structural constituent of cytoskeleton
HNRNPAB	NM_004499	heterogeneous nuclear ribonucleoprotein A/B	0.84043	0.025859	0.2433	empirical Bayes t-test	1	201277_s_at	1	0.87479	0.047148	0.16088	201277_s_at	1	0.84043	0.0258592	0.243304	epithelial to mesenchymal transition	nucleus	nucleotide binding
YIF1B	NM_001039671	Yip1 interacting factor homolog B (S. cerevisiae)	0.82056	0.025918	0.13752	ordinary t-test	0	226437_at	1	0.82056	0.025918	0.13752	---	0	---	---	---	---	membrane	---
TRAFD1	NM_006700	TRAF-type zinc finger domain containing 1	0.79304	0.025933	0.13752	ordinary t-test	0	243196_s_at	1	0.79304	0.025933	0.13752	---	0	---	---	---	---	intracellular	protein binding
ABR	NM_001092	active BCR-related gene	0.78701	0.025938	0.2433	empirical Bayes t-test	0	---	0	---	---	---	214671_s_at	1	0.78701	0.0259377	0.243304	signal transduction	intracellular	guanyl-nucleotide exchange factor activity
VPS53	NM_001128159	vacuolar protein sorting 53 homolog (S. cerevisiae)	0.83658	0.025953	0.2433	empirical Bayes t-test	0	---	0	---	---	---	227229_at	1	0.83658	0.0259534	0.243304	transport	endosome	protein binding
ZFAT	NM_001029939	zinc finger and AT hook domain containing	0.80839	0.025961	0.13752	ordinary t-test	1	226564_at	1	0.80839	0.025961	0.13752	226564_at	1	0.83424	0.0381253	0.255156	transcription	intracellular	nucleic acid binding
RPS8	NM_001012	ribosomal protein S8	1.24041	0.025993	0.13752	ordinary t-test	1	200858_s_at	1	1.24041	0.025993	0.13752	200858_s_at	1	1.229	0.0393851	0.255156	translation	intracellular	RNA binding
PLEKHF2	NM_024613	pleckstrin homology domain containing, family F (with FYVE domain) member 2	1.48701	0.026017	0.13752	ordinary t-test	0	222699_s_at	1	1.48701	0.026017	0.13752	---	0	---	---	---	---	transport vesicle	zinc ion binding
PRICKLE1	NM_153026	prickle homolog 1 (Drosophila)	0.75833	0.026019	0.2433	empirical Bayes t-test	0	---	0	---	---	---	226065_at	1	0.75833	0.026019	0.243304	---	nucleus	zinc ion binding
HNRNPA3	NM_194247	heterogeneous nuclear ribonucleoprotein A3	1.35295	0.026029	0.13752	ordinary t-test	1	211929_at	1	1.35295	0.026029	0.13752	1555653_at	1	0.71239	0.0499921	0.255403	nuclear mRNA splicing, via spliceosome	nucleus	nucleotide binding
COMMD5	NM_001081003	COMM domain containing 5	0.89418	0.026035	0.13752	ordinary t-test	0	223819_x_at	1	0.89418	0.026035	0.13752	---	0	---	---	---	---	nucleus	protein binding
RPS6KB1	NM_003161	ribosomal protein S6 kinase, 70kDa, polypeptide 1	1.52728	0.02611	0.13755	ordinary t-test	0	226660_at	1	1.52728	0.02611	0.13755	---	0	---	---	---	protein amino acid phosphorylation	cytoplasm	nucleotide binding
DNMT1	NM_001130823	DNA (cytosine-5-)-methyltransferase 1	0.77845	0.026173	0.2433	empirical Bayes t-test	0	---	0	---	---	---	201697_s_at	1	0.77845	0.0261725	0.243304	negative regulation of transcription from RNA polymerase II promoter	heterochromatin	DNA binding
GTF2A2	NM_004492	general transcription factor IIA, 2, 12kDa	1.21873	0.026232	0.13766	ordinary t-test	0	202678_at	1	1.21873	0.026232	0.13766	---	0	---	---	---	transcription	nucleus	transcription factor activity
ZCCHC6	NM_024617	zinc finger, CCHC domain containing 6	1.42962	0.026237	0.13766	ordinary t-test	0	242776_at	1	1.42962	0.026237	0.13766	---	0	---	---	---	---	intracellular	nucleic acid binding
CYTH1	NM_004762	cytohesin 1	0.72072	0.026272	0.2433	empirical Bayes t-test	0	---	0	---	---	---	202879_s_at	1	0.72072	0.0262725	0.243304	vesicle-mediated transport	intracellular	guanyl-nucleotide exchange factor activity
PPRC1	NM_015062	peroxisome proliferator-activated receptor gamma, coactivator-related 1	0.79885	0.026273	0.2433	empirical Bayes t-test	0	---	0	---	---	---	203737_s_at	1	0.79885	0.0262732	0.243304	transcription	nucleus	nucleotide binding
UBA1	NM_003334	ubiquitin-like modifier activating enzyme 1	0.76935	0.026274	0.2433	empirical Bayes t-test	1	200964_at	1	0.76499	0.027498	0.13896	200964_at	1	0.76935	0.0262742	0.243304	protein modification process	---	nucleotide binding
RRAS	NM_006270	related RAS viral (r-ras) oncogene homolog	0.78932	0.026316	0.2433	empirical Bayes t-test	1	212647_at	1	0.796	0.033593	0.14404	212647_at	1	0.78932	0.0263163	0.243304	small GTPase mediated signal transduction	intracellular	nucleotide binding
PSMB9	NM_002800	proteasome (prosome, macropain) subunit, beta type, 9 (large multifunctional peptidase 2)	0.8712	0.026343	0.13767	ordinary t-test	0	204279_at	1	0.8712	0.026343	0.13767	---	0	---	---	---	carbohydrate metabolic process	proteasome complex	endopeptidase activity
SOLH	NM_005632	small optic lobes homolog (Drosophila)	0.81963	0.026346	0.13767	ordinary t-test	1	204275_at	1	0.81963	0.026346	0.13767	204275_at	1	0.80572	0.0328014	0.250886	proteolysis	intracellular	transcription factor activity
ODF2	NM_002540	outer dense fiber of sperm tails 2	0.79289	0.026359	0.2433	empirical Bayes t-test	0	---	0	---	---	---	225617_at	1	0.79289	0.0263592	0.243304	multicellular organismal development	centrosome	structural molecule activity
PDAP1	NM_014891	PDGFA associated protein 1	0.81473	0.026476	0.2433	empirical Bayes t-test	0	---	0	---	---	---	202290_at	1	0.81473	0.0264757	0.243304	signal transduction	---	---
RPRD2	NM_015203	regulation of nuclear pre-mRNA domain containing 2	0.80011	0.026481	0.13793	ordinary t-test	1	212553_at	1	0.80011	0.026481	0.13793	212553_at	1	0.80749	0.0308174	0.247268	---	---	protein binding
HLA-DPA1	NM_033554	major histocompatibility complex, class II, DP alpha 1	0.8286	0.026647	0.2433	empirical Bayes t-test	0	---	0	---	---	---	211991_s_at	1	0.8286	0.0266465	0.243304	antigen processing and presentation of peptide or polysaccharide antigen via MHC class II	plasma membrane	MHC class II receptor activity
ILF3	NM_004516	interleukin enhancer binding factor 3, 90kDa	0.73974	0.026782	0.2433	empirical Bayes t-test	0	---	0	---	---	---	211375_s_at	1	0.73974	0.0267823	0.243304	M phase	intracellular	DNA binding
KPNA1	NM_002264	karyopherin alpha 1 (importin alpha 5)	1.2307	0.026841	0.13862	ordinary t-test	0	202057_at	1	1.2307	0.026841	0.13862	---	0	---	---	---	regulation of DNA recombination	nucleus	binding
GOLGA2	NM_004486	golgi autoantigen, golgin subfamily a, 2	0.84803	0.026882	0.13862	ordinary t-test	0	225672_at	1	0.84803	0.026882	0.13862	---	0	---	---	---	---	Golgi apparatus	protein binding
EIF5B	NM_015904	eukaryotic translation initiation factor 5B	0.77069	0.026899	0.2433	empirical Bayes t-test	0	---	0	---	---	---	201024_x_at	1	0.77069	0.0268993	0.243304	translation	---	nucleotide binding
ALPK1	NM_001102406	alpha-kinase 1	1.3119	0.026903	0.2433	empirical Bayes t-test	0	---	0	---	---	---	207133_x_at	1	1.3119	0.0269027	0.243304	protein amino acid phosphorylation	---	protein serine
BNIP3L	NM_004331	BCL2/adenovirus E1B 19kDa interacting protein 3-like	1.44255	0.026925	0.2433	empirical Bayes t-test	1	221478_at	1	1.45297	0.032948	0.14404	221478_at	1	1.44255	0.0269245	0.243304	apoptosis	nucleus	protein binding
PARC	NM_015089	p53-associated parkin-like cytoplasmic protein	0.83535	0.026991	0.13862	ordinary t-test	0	213204_at	1	0.83535	0.026991	0.13862	---	0	---	---	---	ubiquitin-dependent protein catabolic process	anaphase-promoting complex	nucleotide binding
U2AF2	NM_001012478	U2 small nuclear RNA auxiliary factor 2	0.75597	0.027067	0.2433	empirical Bayes t-test	0	---	0	---	---	---	218381_s_at	1	0.75597	0.0270667	0.243304	nuclear mRNA splicing, via spliceosome	nucleus	nucleotide binding
BRPF1	NM_001003694	bromodomain and PHD finger containing, 1	0.84914	0.027132	0.13896	ordinary t-test	1	204481_at	1	0.84914	0.027132	0.13896	204481_at	1	0.84402	0.0337464	0.252826	transcription	intracellular	DNA binding
GOLGA7	NM_001002296	golgi autoantigen, golgin subfamily a, 7	1.33928	0.027209	0.13896	ordinary t-test	0	1554167_a_at	1	1.33928	0.027209	0.13896	---	0	---	---	---	---	Golgi membrane	---
VBP1	NM_003372	von Hippel-Lindau binding protein 1	1.35739	0.027212	0.13896	ordinary t-test	0	201472_at	1	1.35739	0.027212	0.13896	---	0	---	---	---	protein folding	nucleus	protein binding
VCL	NM_003373	vinculin	0.78488	0.027266	0.2433	empirical Bayes t-test	0	---	0	---	---	---	200931_s_at	1	0.78488	0.0272662	0.243304	cell motion	cytoplasm	actin binding
ATP13A1	NM_020410	ATPase type 13A1	0.77239	0.027302	0.13896	ordinary t-test	1	218052_s_at	1	0.77239	0.027302	0.13896	218052_s_at	1	0.79189	0.0411654	0.255156	transport	membrane	nucleotide binding
SPG7	NM_003119	spastic paraplegia 7 (pure and complicated autosomal recessive)	0.79304	0.02731	0.2433	empirical Bayes t-test	1	230884_s_at	1	0.81644	0.033796	0.14404	230884_s_at	1	0.79304	0.0273103	0.243304	proteolysis	mitochondrion	nucleotide binding
CTSB	NM_001908	cathepsin B	0.71204	0.02735	0.13896	ordinary t-test	0	213274_s_at	1	0.71204	0.02735	0.13896	---	0	---	---	---	proteolysis	extracellular region	cysteine-type endopeptidase activity
IRAK3	NM_007199	interleukin-1 receptor-associated kinase 3	1.50144	0.027426	0.13896	ordinary t-test	0	220034_at	1	1.50144	0.027426	0.13896	---	0	---	---	---	protein amino acid phosphorylation	---	nucleotide binding
PCSK7	NM_004716	Proprotein convertase subtilisin/kexin type 7	1.38764	0.027514	0.13896	ordinary t-test	0	232521_at	1	1.38764	0.027514	0.13896	---	0	---	---	---	proteolysis	Golgi apparatus	serine-type endopeptidase activity
UCP2	NM_003355	uncoupling protein 2 (mitochondrial, proton carrier)	0.75409	0.027523	0.24356	empirical Bayes t-test	1	208997_s_at	1	0.75086	0.030188	0.14144	208997_s_at	1	0.75409	0.0275227	0.243562	response to superoxide	mitochondrion	transporter activity
MPPE1	NM_023075	metallophosphoesterase 1	1.14361	0.027587	0.13896	ordinary t-test	0	209858_x_at	1	1.14361	0.027587	0.13896	---	0	---	---	---	---	membrane	hydrolase activity
SRPK1	NM_003137	SFRS protein kinase 1	1.33882	0.027597	0.13896	ordinary t-test	1	202200_s_at	1	1.33882	0.027597	0.13896	202200_s_at	1	1.31586	0.042826	0.255156	mRNA processing	nucleus	nucleotide binding
CDC37	NM_007065	cell division cycle 37 homolog (S. cerevisiae)	0.73148	0.027606	0.24356	empirical Bayes t-test	0	---	0	---	---	---	209953_s_at	1	0.73148	0.027606	0.243562	regulation of cyclin-dependent protein kinase activity	cytoplasm	protein binding
KRCC1	NM_016618	lysine-rich coiled-coil 1	1.48815	0.027606	0.13896	ordinary t-test	1	233329_s_at	1	1.48815	0.027606	0.13896	233329_s_at	1	1.43546	0.0366747	0.255156	---	---	---
ARFIP2	NM_012402	ADP-ribosylation factor interacting protein 2	0.82854	0.027702	0.13913	ordinary t-test	1	202109_at	1	0.82854	0.027702	0.13913	202109_at	1	0.83583	0.0498553	0.255403	cell motion	ruffle	protein binding
FKBP4	NM_002014	FK506 binding protein 4, 59kDa	0.80175	0.027833	0.13913	ordinary t-test	1	200895_s_at	1	0.80175	0.027833	0.13913	200895_s_at	1	0.82078	0.0457383	0.255403	protein folding	intracellular	peptidyl-prolyl cis-trans isomerase activity
TMEM88	NM_203411	transmembrane protein 88	0.66314	0.027849	0.13913	ordinary t-test	0	229452_at	1	0.66314	0.027849	0.13913	---	0	---	---	---	---	membrane	---
EIF5	NM_001969	eukaryotic translation initiation factor 5	1.28311	0.027881	0.13913	ordinary t-test	0	208708_x_at	1	1.28311	0.027881	0.13913	---	0	---	---	---	translation	cytoplasm	nucleotide binding
PCNX	NM_014982	pecanex homolog (Drosophila)	1.21999	0.027901	0.13913	ordinary t-test	0	229287_at	1	1.21999	0.027901	0.13913	---	0	---	---	---	---	membrane	---
TBC1D22A	NM_014346	TBC1 domain family, member 22A	0.869	0.027911	0.13913	ordinary t-test	1	210144_at	1	0.869	0.027911	0.13913	210144_at	1	0.85399	0.0344608	0.255156	regulation of Rab GTPase activity	intracellular	GTPase activator activity
ERC1	NM_015064	ELKS/RAB6-interacting/CAST family member 1	0.81884	0.027947	0.24356	empirical Bayes t-test	0	---	0	---	---	---	226049_at	1	0.81884	0.0279469	0.243562	regulation of transcription, DNA-dependent	Golgi membrane	protein binding
SFRS1	NM_001078166	splicing factor, arginine/serine-rich 1	1.29592	0.027951	0.13913	ordinary t-test	0	208863_s_at	1	1.29592	0.027951	0.13913	---	0	---	---	---	nuclear mRNA splicing, via spliceosome	nucleus	nucleotide binding
CSNK2A1	NM_001895	casein kinase 2, alpha 1 polypeptide	0.87304	0.027958	0.13913	ordinary t-test	1	212072_s_at	1	0.87304	0.027958	0.13913	212072_s_at	1	0.86211	0.0453891	0.255403	protein amino acid phosphorylation	nucleus	nucleotide binding
LSM6	NM_007080	LSM6 homolog, U6 small nuclear RNA associated (S. cerevisiae)	1.20267	0.027998	0.13913	ordinary t-test	0	205036_at	1	1.20267	0.027998	0.13913	---	0	---	---	---	rRNA processing	nucleus	RNA binding
PF4	NM_002619	platelet factor 4	0.68025	0.028019	0.13913	ordinary t-test	0	206390_x_at	1	0.68025	0.028019	0.13913	---	0	---	---	---	chemotaxis	extracellular region	cytokine activity
KHSRP	NM_003685	KH-type splicing regulatory protein	0.78399	0.02805	0.24356	empirical Bayes t-test	0	---	0	---	---	---	204372_s_at	1	0.78399	0.0280499	0.243562	transcription	nucleus	DNA binding
HIF1AN	NM_017902	hypoxia-inducible factor 1, alpha subunit inhibitor	0.88516	0.02806	0.13916	ordinary t-test	0	59999_at	1	0.88516	0.02806	0.13916	---	0	---	---	---	transcription	nucleus	peptide-aspartate beta-dioxygenase activity
TMEM49	NM_030938	transmembrane protein 49	1.63763	0.028067	0.24356	empirical Bayes t-test	0	---	0	---	---	---	1569003_at	1	1.63763	0.0280672	0.243562	---	endoplasmic reticulum	---
CHCHD7	NM_001011667	coiled-coil-helix-coiled-coil-helix domain containing 7	1.27115	0.028144	0.13924	ordinary t-test	0	218642_s_at	1	1.27115	0.028144	0.13924	---	0	---	---	---	---	---	---
SSBP3	NM_001009955	single stranded DNA binding protein 3	0.73417	0.028149	0.13924	ordinary t-test	0	217991_x_at	1	0.73417	0.028149	0.13924	---	0	---	---	---	transcription	nucleus	DNA binding
ALDH16A1	NM_153329	aldehyde dehydrogenase 16 family, member A1	0.77101	0.028243	0.24356	empirical Bayes t-test	0	---	0	---	---	---	227592_at	1	0.77101	0.0282432	0.243562	metabolic process	---	protein binding
NFKBIE	NM_004556	nuclear factor of kappa light polypeptide gene enhancer in B-cells inhibitor, epsilon	0.86504	0.028245	0.24356	empirical Bayes t-test	1	203927_at	1	0.88446	0.02889	0.14022	203927_at	1	0.86504	0.0282446	0.243562	cytoplasmic sequestering of transcription factor	cytoplasm	protein binding
RHBDD2	NM_001040456	rhomboid domain containing 2	0.78375	0.028279	0.24356	empirical Bayes t-test	0	---	0	---	---	---	232053_x_at	1	0.78375	0.028279	0.243562	---	membrane	---
NF2	NM_000268	neurofibromin 2 (merlin)	0.84187	0.028303	0.13958	ordinary t-test	1	218915_at	1	0.84187	0.028303	0.13958	218915_at	1	0.8451	0.0432113	0.255156	negative regulation of cell-matrix adhesion	nucleus	structural molecule activity
RNPEPL1	NM_018226	arginyl aminopeptidase (aminopeptidase B)-like 1	0.79369	0.028322	0.13958	ordinary t-test	0	218301_at	1	0.79369	0.028322	0.13958	---	0	---	---	---	proteolysis	---	aminopeptidase activity
ARF6	NM_001663	ADP-ribosylation factor 6	0.80904	0.028347	0.24356	empirical Bayes t-test	0	---	0	---	---	---	203311_s_at	1	0.80904	0.0283467	0.243562	liver development	ruffle	nucleotide binding
BCL11A	NM_018014	B-cell CLL/lymphoma 11A (zinc finger protein)	0.80491	0.028374	0.13958	ordinary t-test	1	210347_s_at	1	0.80491	0.028374	0.13958	210347_s_at	1	0.79975	0.0315486	0.247268	transcription	intracellular	nucleic acid binding
RPRD1A	NM_018170	regulation of nuclear pre-mRNA domain containing 1A	1.40604	0.028456	0.13958	ordinary t-test	0	222559_s_at	1	1.40604	0.028456	0.13958	---	0	---	---	---	---	---	---
MRPL51	NM_016497	mitochondrial ribosomal protein L51	1.18755	0.028469	0.13958	ordinary t-test	0	223086_x_at	1	1.18755	0.028469	0.13958	---	0	---	---	---	translation	mitochondrion	structural constituent of ribosome
SIN3B	NM_015260	SIN3 homolog B, transcription regulator (yeast)	0.85084	0.028529	0.13964	ordinary t-test	1	209352_s_at	1	0.85084	0.028529	0.13964	209352_s_at	1	0.85228	0.0459183	0.255403	transcription	nucleus	protein binding
SPIB	NM_003121	Spi-B transcription factor (Spi-1/PU.1 related)	0.74242	0.028532	0.24356	empirical Bayes t-test	1	205861_at	1	0.74651	0.039164	0.15323	205861_at	1	0.74242	0.0285321	0.243562	transcription	nucleus	DNA binding
SEC31A	NM_001077206	SEC31 homolog A (S. cerevisiae)	1.42269	0.028553	0.13964	ordinary t-test	1	215009_s_at	1	1.42269	0.028553	0.13964	200945_s_at	1	0.80924	0.0387238	0.255156	transport	cytoplasm	protein binding
TBC1D5	NM_001134380	TBC1 domain family, member 5	0.78116	0.028628	0.24356	empirical Bayes t-test	0	---	0	---	---	---	201813_s_at	1	0.78116	0.0286283	0.243562	regulation of Rab GTPase activity	intracellular	GTPase activator activity
KLRF1	NM_016523	killer cell lectin-like receptor subfamily F, member 1	1.4889	0.028647	0.24356	empirical Bayes t-test	0	---	0	---	---	---	220646_s_at	1	1.4889	0.028647	0.243562	cell surface receptor linked signal transduction	integral to plasma membrane	receptor activity
PCBP2	NM_001098620	poly(rC) binding protein 2	0.88637	0.02865	0.13977	ordinary t-test	0	204031_s_at	1	0.88637	0.02865	0.13977	---	0	---	---	---	nuclear mRNA splicing, via spliceosome	nucleus	DNA binding
APOBEC3C	NM_014508	apolipoprotein B mRNA editing enzyme, catalytic polypeptide-like 3C	0.86342	0.028715	0.13991	ordinary t-test	0	209584_x_at	1	0.86342	0.028715	0.13991	---	0	---	---	---	---	---	catalytic activity
VIM	NM_003380	vimentin	0.88567	0.028753	0.13992	ordinary t-test	0	201426_s_at	1	0.88567	0.028753	0.13992	---	0	---	---	---	cell motion	cytoplasm	structural molecule activity
CD48	NM_001778	CD48 molecule	1.29759	0.028825	0.14009	ordinary t-test	0	204118_at	1	1.29759	0.028825	0.14009	---	0	---	---	---	defense response	plasma membrane	protein binding
DNAJC5	NM_025219	DnaJ (Hsp40) homolog, subfamily C, member 5	0.81366	0.028876	0.24378	empirical Bayes t-test	0	---	0	---	---	---	224613_s_at	1	0.81366	0.0288757	0.243784	protein folding	membrane	heat shock protein binding
IL21R	NM_021798	interleukin 21 receptor	0.84248	0.028962	0.14022	ordinary t-test	0	221658_s_at	1	0.84248	0.028962	0.14022	---	0	---	---	---	natural killer cell activation	membrane	interleukin-21 receptor activity
LEMD3	NM_014319	LEM domain containing 3	1.50198	0.029003	0.14022	ordinary t-test	0	218604_at	1	1.50198	0.029003	0.14022	---	0	---	---	---	---	membrane fraction	nucleotide binding
DYNC1H1	NM_001376	dynein, cytoplasmic 1, heavy chain 1	0.58925	0.029022	0.14022	ordinary t-test	1	229115_at	1	0.58925	0.029022	0.14022	211928_at	1	0.83654	0.0419143	0.255156	microtubule-based movement	cytoplasm	nucleotide binding
DBP	NM_001352	D site of albumin promoter (albumin D-box) binding protein	0.80271	0.029028	0.24378	empirical Bayes t-test	0	---	0	---	---	---	209782_s_at	1	0.80271	0.0290282	0.243784	transcription	membrane fraction	nucleotide binding
SAFB	NM_002967	scaffold attachment factor B	0.83334	0.029031	0.14022	ordinary t-test	1	201748_s_at	1	0.83334	0.029031	0.14022	201748_s_at	1	0.83081	0.0367063	0.255156	establishment or maintenance of chromatin architecture	nucleus	nucleotide binding
RHOB	NM_004040	ras homolog gene family, member B	0.55661	0.029097	0.14037	ordinary t-test	1	1553962_s_at	1	0.55661	0.029097	0.14037	1553962_s_at	1	0.73196	0.0379677	0.255156	angiogenesis	intracellular	nucleotide binding
BCL2L11	NM_006538	BCL2-like 11 (apoptosis facilitator)	1.27601	0.029108	0.24378	empirical Bayes t-test	0	---	0	---	---	---	1555372_at	1	1.27601	0.0291083	0.243784	apoptosis	membrane fraction	protein binding
SDF4	NM_016176	stromal cell derived factor 4	0.77245	0.029212	0.24378	empirical Bayes t-test	0	---	0	---	---	---	232032_x_at	1	0.77245	0.0292121	0.243784	---	Golgi apparatus	calcium ion binding
ANAPC4	NM_013367	anaphase promoting complex subunit 4	1.24966	0.029244	0.14081	ordinary t-test	0	226917_s_at	1	1.24966	0.029244	0.14081	---	0	---	---	---	G2	nucleoplasm	ubiquitin-protein ligase activity
PTPN2	NM_002828	protein tyrosine phosphatase, non-receptor type 2	1.30172	0.029329	0.14081	ordinary t-test	0	213137_s_at	1	1.30172	0.029329	0.14081	---	0	---	---	---	protein amino acid dephosphorylation	cytoplasm	phosphoprotein phosphatase activity
PTPN11	NM_002834	protein tyrosine phosphatase, non-receptor type 11	1.77304	0.029333	0.14081	ordinary t-test	0	209896_s_at	1	1.77304	0.029333	0.14081	---	0	---	---	---	protein amino acid dephosphorylation	cytoplasm	phosphoprotein phosphatase activity
HK1	NM_000188	hexokinase 1	0.83387	0.029366	0.24402	empirical Bayes t-test	1	200697_at	1	0.84671	0.041431	0.15584	200697_at	1	0.83387	0.0293663	0.244025	glycolysis	mitochondrion	nucleotide binding
ARL17	NM_001039083	ADP-ribosylation factor-like 17	1.24341	0.029371	0.14081	ordinary t-test	0	232991_at	1	1.24341	0.029371	0.14081	---	0	---	---	---	transport	Golgi apparatus	nucleotide binding
SPOCK2	NM_001134434	sparc/osteonectin, cwcv and kazal-like domains proteoglycan (testican) 2	0.80068	0.029415	0.24402	empirical Bayes t-test	1	202524_s_at	1	0.82041	0.044433	0.15826	202524_s_at	1	0.80068	0.0294147	0.244025	synaptogenesis	extracellular region	calcium ion binding
GYS1	NM_002103	glycogen synthase 1 (muscle)	0.82632	0.029433	0.14094	ordinary t-test	0	201673_s_at	1	0.82632	0.029433	0.14094	---	0	---	---	---	glycogen biosynthetic process	cytosol	catalytic activity
EIF4B	NM_001417	eukaryotic translation initiation factor 4B	1.58488	0.029505	0.14111	ordinary t-test	0	219599_at	1	1.58488	0.029505	0.14111	---	0	---	---	---	translation	cytosol	nucleotide binding
JMJD2A	NM_014663	jumonji domain containing 2A	0.81262	0.029602	0.24476	empirical Bayes t-test	1	203205_at	1	0.87674	0.03868	0.15195	203204_s_at	1	0.81262	0.029602	0.244764	transcription	nucleus	nucleic acid binding
ZNF83	NM_001105549	zinc finger protein 83	1.43564	0.029658	0.14112	ordinary t-test	0	221645_s_at	1	1.43564	0.029658	0.14112	---	0	---	---	---	transcription	intracellular	nucleic acid binding
CRTC2	NM_181715	CREB regulated transcription coactivator 2	0.80673	0.02969	0.14112	ordinary t-test	0	226307_at	1	0.80673	0.02969	0.14112	---	0	---	---	---	transcription	nucleus	---
KCTD2	NM_015353	potassium channel tetramerisation domain containing 2	0.89851	0.029734	0.14112	ordinary t-test	0	212564_at	1	0.89851	0.029734	0.14112	---	0	---	---	---	potassium ion transport	voltage-gated potassium channel complex	voltage-gated potassium channel activity
ATAD3A	NM_018188	ATPase family, AAA domain containing 3A	0.84895	0.02976	0.14112	ordinary t-test	0	227700_x_at	1	0.84895	0.02976	0.14112	---	0	---	---	---	---	---	nucleotide binding
SLC35C1	NM_018389	solute carrier family 35, member C1	0.89194	0.029771	0.14112	ordinary t-test	0	222647_at	1	0.89194	0.029771	0.14112	---	0	---	---	---	transport	Golgi membrane	sugar:hydrogen symporter activity
TMEM167A	NM_174909	transmembrane protein 167A	1.27876	0.029805	0.14112	ordinary t-test	0	224702_at	1	1.27876	0.029805	0.14112	---	0	---	---	---	---	membrane	---
FXR2	NM_004860	fragile X mental retardation, autosomal homolog 2	0.86642	0.029822	0.14112	ordinary t-test	0	35265_at	1	0.86642	0.029822	0.14112	---	0	---	---	---	---	cytoplasm	RNA binding
NUMA1	NM_006185	nuclear mitotic apparatus protein 1	0.83019	0.029871	0.14112	ordinary t-test	1	200747_s_at	1	0.83019	0.029871	0.14112	200747_s_at	1	0.83142	0.0382523	0.255156	mitotic anaphase	spindle pole	structural molecule activity
RIN3	NM_024832	Ras and Rab interactor 3	0.74462	0.029907	0.24599	empirical Bayes t-test	0	---	0	---	---	---	219456_s_at	1	0.74462	0.0299072	0.245992	endocytosis	---	GTPase activator activity
LAPTM4A	NM_014713	lysosomal protein transmembrane 4 alpha	1.19468	0.029929	0.14112	ordinary t-test	0	200673_at	1	1.19468	0.029929	0.14112	---	0	---	---	---	transport	Golgi apparatus	---
FCN1	NM_002003	ficolin (collagen/fibrinogen domain containing) 1	0.84888	0.030041	0.14126	ordinary t-test	1	205237_at	1	0.84888	0.030041	0.14126	205237_at	1	0.83954	0.0324932	0.250886	phosphate transport	extracellular region	antigen binding
PNPLA6	NM_006702	patatin-like phospholipase domain containing 6	0.72966	0.030045	0.14126	ordinary t-test	1	203718_at	1	0.72966	0.030045	0.14126	203718_at	1	0.75543	0.0487533	0.255403	angiogenesis	endoplasmic reticulum	lysophospholipase activity
PEX6	NM_000287	peroxisomal biogenesis factor 6	0.78283	0.030201	0.24682	empirical Bayes t-test	0	---	0	---	---	---	320_at	1	0.78283	0.0302008	0.246815	protein targeting to peroxisome	cytoplasm	nucleotide binding
CEP63	NM_001042383	centrosomal protein 63kDa	1.25595	0.030203	0.14144	ordinary t-test	0	222151_s_at	1	1.25595	0.030203	0.14144	---	0	---	---	---	---	centrosome	protein binding
ACTN4	NM_004924	actinin, alpha 4	0.68121	0.030327	0.14144	ordinary t-test	0	200601_at	1	0.68121	0.030327	0.14144	---	0	---	---	---	response to hypoxia	stress fiber	nucleoside binding
CXXC1	NM_001101654	CXXC finger 1 (PHD domain)	0.8514	0.03035	0.14144	ordinary t-test	1	48580_at	1	0.8514	0.03035	0.14144	48580_at	1	0.84901	0.0431747	0.255156	transcription	nucleus	DNA binding
ARHGEF2	NM_004723	rho/rac guanine nucleotide exchange factor (GEF) 2	0.8272	0.030397	0.14144	ordinary t-test	0	209435_s_at	1	0.8272	0.030397	0.14144	---	0	---	---	---	cell morphogenesis	intracellular	guanyl-nucleotide exchange factor activity
PFDN6	NM_014260	prefoldin subunit 6	0.76951	0.030405	0.14144	ordinary t-test	0	233588_x_at	1	0.76951	0.030405	0.14144	---	0	---	---	---	protein folding	prefoldin complex	retinoid-X receptor activity
SNX3	NM_003795	sorting nexin 3	1.25262	0.030492	0.14144	ordinary t-test	1	213545_x_at	1	1.25262	0.030492	0.14144	213545_x_at	1	1.23647	0.0424697	0.255156	transport	cytoplasm	protein binding
ALDOA	NM_000034	aldolase A, fructose-bisphosphate	0.86537	0.030532	0.14144	ordinary t-test	0	214687_x_at	1	0.86537	0.030532	0.14144	---	0	---	---	---	fructose metabolic process	---	catalytic activity
HSP90B1	NM_003299	heat shock protein 90kDa beta (Grp94), member 1	0.73927	0.030546	0.24727	empirical Bayes t-test	0	---	0	---	---	---	200598_s_at	1	0.73927	0.0305459	0.247268	response to hypoxia	endoplasmic reticulum	nucleotide binding
IGJ	NM_144646	immunoglobulin J polypeptide, linker protein for immunoglobulin alpha and mu polypeptides	1.64635	0.030603	0.24727	empirical Bayes t-test	1	212592_at	1	1.67539	0.037864	0.15006	212592_at	1	1.64635	0.0306027	0.247268	immune response	extracellular region	antigen binding
NLRP1	NM_001033053	NLR family, pyrin domain containing 1	1.17444	0.03061	0.14144	ordinary t-test	0	211822_s_at	1	1.17444	0.03061	0.14144	---	0	---	---	---	apoptosis	intracellular	nucleotide binding
CD5	NM_014207	CD5 molecule	0.81597	0.030618	0.14144	ordinary t-test	1	206485_at	1	0.81597	0.030618	0.14144	206485_at	1	0.82132	0.040069	0.255156	cell recognition	plasma membrane	receptor activity
CIZ1	NM_001131015	CDKN1A interacting zinc finger protein 1	0.80303	0.030624	0.24727	empirical Bayes t-test	1	205516_x_at	1	0.80101	0.043694	0.15779	211358_s_at	1	0.80303	0.0306243	0.247268	---	intracellular	nucleic acid binding
MORC2	NM_014941	MORC family CW-type zinc finger 2	0.79814	0.03065	0.24727	empirical Bayes t-test	0	---	0	---	---	---	216863_s_at	1	0.79814	0.0306504	0.247268	---	---	ATP binding
RAB3GAP2	NM_012414	RAB3 GTPase activating protein subunit 2 (non-catalytic)	1.33714	0.030723	0.14144	ordinary t-test	0	202372_at	1	1.33714	0.030723	0.14144	---	0	---	---	---	intracellular protein transport	soluble fraction	GTPase activator activity
RAB18	NM_021252	RAB18, member RAS oncogene family	1.32569	0.030724	0.14144	ordinary t-test	0	224377_s_at	1	1.32569	0.030724	0.14144	---	0	---	---	---	regulation of transcription, DNA-dependent	intracellular	nucleotide binding
MYO1G	NM_033054	myosin IG	0.77256	0.030805	0.24727	empirical Bayes t-test	1	227799_at	1	0.8045	0.041719	0.15595	227799_at	1	0.77256	0.030805	0.247268	---	myosin complex	nucleotide binding
NTAN1	NM_173474	N-terminal asparagine amidase	1.24178	0.030805	0.14144	ordinary t-test	0	213061_s_at	1	1.24178	0.030805	0.14144	---	0	---	---	---	---	cytoplasm	hydrolase activity
SLC35E3	NM_018656	solute carrier family 35, member E3	1.18016	0.030813	0.14144	ordinary t-test	0	218988_at	1	1.18016	0.030813	0.14144	---	0	---	---	---	---	membrane	---
SPRYD3	NM_032840	SPRY domain containing 3	0.8694	0.030855	0.14144	ordinary t-test	0	225134_at	1	0.8694	0.030855	0.14144	---	0	---	---	---	---	---	receptor activity
DPF2	NM_006268	D4, zinc and double PHD fingers family 2	0.89104	0.030945	0.14144	ordinary t-test	0	202116_at	1	0.89104	0.030945	0.14144	---	0	---	---	---	transcription	intracellular	protein binding
SCAMP2	NM_005697	secretory carrier membrane protein 2	0.85561	0.031006	0.14144	ordinary t-test	0	218143_s_at	1	0.85561	0.031006	0.14144	---	0	---	---	---	transport	membrane	---
CA5BL	XM_001715245	carbonic anhydrase VB-like	0.71519	0.031024	0.14144	ordinary t-test	0	213363_at	1	0.71519	0.031024	0.14144	---	0	---	---	---	one-carbon compound metabolic process	---	carbonate dehydratase activity
IPO4	NM_024658	importin 4	0.85188	0.031073	0.24727	empirical Bayes t-test	0	---	0	---	---	---	218305_at	1	0.85188	0.0310728	0.247268	protein import into nucleus, docking	nucleus	phospholipase A2 activity
USP22	NM_015276	ubiquitin specific peptidase 22	0.89139	0.031073	0.14144	ordinary t-test	0	200083_at	1	0.89139	0.031073	0.14144	---	0	---	---	---	ubiquitin-dependent protein catabolic process	SAGA complex	ubiquitin thiolesterase activity
NDUFAB1	NM_005003	NADH dehydrogenase (ubiquinone) 1, alpha/beta subcomplex, 1, 8kDa	1.24271	0.031108	0.14144	ordinary t-test	0	202077_at	1	1.24271	0.031108	0.14144	---	0	---	---	---	mitochondrial electron transport, NADH to ubiquinone	mitochondrion	acyl carrier activity
FNBP1	NM_015033	formin binding protein 1	0.84469	0.031117	0.14144	ordinary t-test	1	212288_at	1	0.84469	0.031117	0.14144	212288_at	1	0.8307	0.042664	0.255156	translation	intracellular	RNA binding
TMEM106B	NM_001134232	transmembrane protein 106B	1.87498	0.031137	0.14144	ordinary t-test	0	226529_at	1	1.87498	0.031137	0.14144	---	0	---	---	---	---	membrane	---
NFKBIB	NM_001001716	nuclear factor of kappa light polypeptide gene enhancer in B-cells inhibitor, beta	0.80768	0.031171	0.14144	ordinary t-test	0	214062_x_at	1	0.80768	0.031171	0.14144	---	0	---	---	---	transcription	nucleus	transcription coactivator activity
WHSC1L1	NM_017778	Wolf-Hirschhorn syndrome candidate 1-like 1	0.8424	0.031182	0.14144	ordinary t-test	0	224076_s_at	1	0.8424	0.031182	0.14144	---	0	---	---	---	transcription	nucleus	protein binding
VPRBP	NM_014703	Vpr (HIV-1) binding protein	0.81703	0.031195	0.24727	empirical Bayes t-test	0	---	0	---	---	---	226481_at	1	0.81703	0.0311948	0.247268	interspecies interaction between organisms	cytoplasm	binding
MXD4	NM_006454	MAX dimerization protein 4	0.81755	0.031207	0.24727	empirical Bayes t-test	0	---	0	---	---	---	212346_s_at	1	0.81755	0.0312074	0.247268	negative regulation of transcription from RNA polymerase II promoter	nucleus	DNA binding
NOL7	NM_016167	nucleolar protein 7, 27kDa	1.21866	0.031275	0.14144	ordinary t-test	0	210097_s_at	1	1.21866	0.031275	0.14144	---	0	---	---	---	---	nucleus	---
VNN1	NM_004666	vanin 1	1.51178	0.03129	0.14144	ordinary t-test	0	205844_at	1	1.51178	0.03129	0.14144	---	0	---	---	---	acute inflammatory response	plasma membrane	hydrolase activity
DENND1C	NM_024898	DENN/MADD domain containing 1C	0.81689	0.031345	0.14144	ordinary t-test	0	221080_s_at	1	0.81689	0.031345	0.14144	---	0	---	---	---	---	---	---
N4BP1	NM_153029	NEDD4 binding protein 1	0.75951	0.031347	0.14144	ordinary t-test	0	221867_at	1	0.75951	0.031347	0.14144	---	0	---	---	---	---	nucleus	---
WDFY4	NM_020945	WDFY family member 4	0.82611	0.031352	0.14144	ordinary t-test	1	229597_s_at	1	0.82611	0.031352	0.14144	229597_s_at	1	0.83772	0.0463411	0.255403	transport	membrane	transporter activity
JARID1A	NM_001042603	jumonji, AT rich interactive domain 1A	1.40329	0.031355	0.14144	ordinary t-test	0	215698_at	1	1.40329	0.031355	0.14144	---	0	---	---	---	transcription	intracellular	DNA binding
GBF1	NM_004193	golgi-specific brefeldin A resistance factor 1	0.80866	0.03139	0.24727	empirical Bayes t-test	0	---	0	---	---	---	201439_at	1	0.80866	0.0313904	0.247268	retrograde vesicle-mediated transport, Golgi to ER	Golgi membrane	guanyl-nucleotide exchange factor activity
ZDHHC8	NM_013373	zinc finger, DHHC-type containing 8	0.83037	0.031462	0.14162	ordinary t-test	0	225744_at	1	0.83037	0.031462	0.14162	---	0	---	---	---	---	membrane	zinc ion binding
CDK3	NM_001258	cyclin-dependent kinase 3	0.80321	0.031569	0.14191	ordinary t-test	0	207188_at	1	0.80321	0.031569	0.14191	---	0	---	---	---	protein amino acid phosphorylation	---	nucleotide binding
SF3B2	NM_006842	splicing factor 3b, subunit 2, 145kDa	0.85648	0.031698	0.14213	ordinary t-test	1	200619_at	1	0.85648	0.031698	0.14213	200619_at	1	0.8413	0.0382372	0.255156	nuclear mRNA splicing, via spliceosome	nucleus	nucleic acid binding
MFN1	NM_033540	mitofusin 1	1.51734	0.031728	0.14213	ordinary t-test	0	207098_s_at	1	1.51734	0.031728	0.14213	---	0	---	---	---	mitochondrial fusion	cytoplasm	nucleotide binding
CDC2L2	NM_024011	cell division cycle 2-like 2 (PITSLRE proteins)	0.84593	0.031763	0.14213	ordinary t-test	1	212401_s_at	1	0.84593	0.031763	0.14213	212401_s_at	1	0.83598	0.0421471	0.255156	regulation of cell growth	nucleus	nucleotide binding
NFATC1	NM_006162	nuclear factor of activated T-cells, cytoplasmic, calcineurin-dependent 1	0.8135	0.031775	0.24828	empirical Bayes t-test	0	---	0	---	---	---	211105_s_at	1	0.8135	0.0317751	0.248277	transcription	nucleus	DNA binding
NMI	NM_004688	N-myc (and STAT) interactor	1.25132	0.031831	0.14215	ordinary t-test	1	203964_at	1	1.25132	0.031831	0.14215	203964_at	1	1.26441	0.0360111	0.255156	transcription from RNA polymerase II promoter	cytoplasm	transcription cofactor activity
NAPRT1	NM_145201	nicotinate phosphoribosyltransferase domain containing 1	0.82565	0.031841	0.14215	ordinary t-test	0	226707_at	1	0.82565	0.031841	0.14215	---	0	---	---	---	response to oxidative stress	cytoplasm	nicotinate phosphoribosyltransferase activity
RPS15A	NM_001019	ribosomal protein S15a	1.33832	0.031986	0.14244	ordinary t-test	0	200781_s_at	1	1.33832	0.031986	0.14244	---	0	---	---	---	RNA processing	intracellular	3PRIME-5PRIME-exoribonuclease activity
CCDC126	NM_138771	coiled-coil domain containing 126	1.63206	0.032016	0.14244	ordinary t-test	0	228087_at	1	1.63206	0.032016	0.14244	---	0	---	---	---	---	extracellular region	---
ZMYND8	NM_012408	zinc finger, MYND-type containing 8	0.80578	0.032055	0.24974	empirical Bayes t-test	0	---	0	---	---	---	209048_s_at	1	0.80578	0.0320553	0.249738	---	---	protein binding
UGP2	NM_001001521	UDP-glucose pyrophosphorylase 2	1.27909	0.032435	0.14384	ordinary t-test	0	205480_s_at	1	1.27909	0.032435	0.14384	---	0	---	---	---	UDP-glucose metabolic process	cytoplasm	UTP:glucose-1-phosphate uridylyltransferase activity
NGLY1	NM_018297	N-glycanase 1	1.18972	0.032439	0.14384	ordinary t-test	0	220742_s_at	1	1.18972	0.032439	0.14384	---	0	---	---	---	glycoprotein catabolic process	cytoplasm	peptide-N4-(N-acetyl-beta-glucosaminyl)asparagine amidase activity
PECR	NM_018441	peroxisomal trans-2-enoyl-CoA reductase	1.25214	0.032453	0.14384	ordinary t-test	0	223619_x_at	1	1.25214	0.032453	0.14384	---	0	---	---	---	fatty acid metabolic process	mitochondrion	catalytic activity
GPR35	NM_005301	G protein-coupled receptor 35	0.83782	0.032499	0.14384	ordinary t-test	0	210264_at	1	0.83782	0.032499	0.14384	---	0	---	---	---	signal transduction	plasma membrane	rhodopsin-like receptor activity
FASTK	NM_006712	Fas-activated serine/threonine kinase	0.83743	0.032515	0.14384	ordinary t-test	0	214114_x_at	1	0.83743	0.032515	0.14384	---	0	---	---	---	protein amino acid phosphorylation	---	protein kinase activity
MGAT4B	NM_014275	mannosyl (alpha-1,3-)-glycoprotein beta-1,4-N-acetylglucosaminyltransferase, isozyme B	0.82519	0.032549	0.25089	empirical Bayes t-test	0	---	0	---	---	---	220189_s_at	1	0.82519	0.0325489	0.250886	carbohydrate metabolic process	Golgi membrane	alpha-1,3-mannosylglycoprotein 4-beta-N-acetylglucosaminyltransferase activity
ARFGAP3	NM_014570	ADP-ribosylation factor GTPase activating protein 3	1.34062	0.032551	0.14384	ordinary t-test	0	202211_at	1	1.34062	0.032551	0.14384	---	0	---	---	---	transport	Golgi membrane	GTPase activator activity
ANKZF1	NM_001042410	ankyrin repeat and zinc finger domain containing 1	0.88039	0.032589	0.14384	ordinary t-test	0	218274_s_at	1	0.88039	0.032589	0.14384	---	0	---	---	---	---	intracellular	zinc ion binding
ITPA	NM_033453	inosine triphosphatase (nucleoside triphosphate pyrophosphatase)	0.88932	0.032669	0.14387	ordinary t-test	0	209171_at	1	0.88932	0.032669	0.14387	---	0	---	---	---	nucleotide metabolic process	cytoplasm	magnesium ion binding
CYFIP1	NM_001033028	cytoplasmic FMR1 interacting protein 1	0.80434	0.032682	0.25089	empirical Bayes t-test	1	208923_at	1	0.82317	0.043493	0.15779	208923_at	1	0.80434	0.0326821	0.250886	multicellular organismal development	ruffle	actin binding
STX16	NM_001001433	syntaxin 16	1.3102	0.032734	0.14399	ordinary t-test	0	1558249_s_at	1	1.3102	0.032734	0.14399	---	0	---	---	---	transport	Golgi membrane	SNAP receptor activity
MCAT	NM_014507	malonyl CoA:ACP acyltransferase (mitochondrial)	0.84373	0.032793	0.25089	empirical Bayes t-test	0	---	0	---	---	---	213132_s_at	1	0.84373	0.032793	0.250886	fatty acid biosynthetic process	mitochondrion	catalytic activity
SAFB2	NM_014649	scaffold attachment factor B2	0.84987	0.032836	0.14404	ordinary t-test	0	32099_at	1	0.84987	0.032836	0.14404	---	0	---	---	---	transcription	nucleus	nucleotide binding
PDCD11	NM_014976	programmed cell death 11	0.84011	0.032904	0.25089	empirical Bayes t-test	1	212422_at	1	0.87153	0.042796	0.157	212422_at	1	0.84011	0.0329043	0.250886	rRNA processing	intracellular	RNA binding
CCDC128	NM_152994	coiled-coil domain containing 128	1.22009	0.032929	0.14404	ordinary t-test	0	1553955_at	1	1.22009	0.032929	0.14404	---	0	---	---	---	---	---	---
KDELR1	NM_006801	KDEL (Lys-Asp-Glu-Leu) endoplasmic reticulum protein retention receptor 1	0.86154	0.032945	0.14404	ordinary t-test	0	200922_at	1	0.86154	0.032945	0.14404	---	0	---	---	---	protein retention in ER lumen	membrane fraction	receptor activity
ADAM10	NM_001110	ADAM metallopeptidase domain 10	1.67486	0.03298	0.14404	ordinary t-test	0	214895_s_at	1	1.67486	0.03298	0.14404	---	0	---	---	---	in utero embryonic development	extracellular region	endopeptidase activity
PLEC1	NM_000445	plectin 1, intermediate filament binding protein 500kDa	0.63878	0.032994	0.25089	empirical Bayes t-test	0	---	0	---	---	---	216971_s_at	1	0.63878	0.0329939	0.250886	---	cytoplasm	actin binding
RDH11	NM_016026	retinol dehydrogenase 11 (all-trans/9-cis/11-cis)	0.85433	0.033004	0.25089	empirical Bayes t-test	0	---	0	---	---	---	217775_s_at	1	0.85433	0.0330037	0.250886	metabolic process	intracellular	catalytic activity
PDE4A	NM_001111307	phosphodiesterase 4A, cAMP-specific (phosphodiesterase E2 dunce homolog, Drosophila)	0.84971	0.033058	0.14404	ordinary t-test	0	204735_at	1	0.84971	0.033058	0.14404	---	0	---	---	---	signal transduction	membrane fraction	catalytic activity
UPF1	NM_002911	UPF1 regulator of nonsense transcripts homolog (yeast)	0.78581	0.033072	0.25089	empirical Bayes t-test	0	---	0	---	---	---	208947_s_at	1	0.78581	0.0330722	0.250886	nuclear-transcribed mRNA catabolic process, nonsense-mediated decay	chromatin	nucleotide binding
ST20	NM_001100879	suppressor of tumorigenicity 20	1.36984	0.033101	0.25089	empirical Bayes t-test	1	217104_at	1	1.35845	0.049332	0.16336	217104_at	1	1.36984	0.0331007	0.250886	cell cycle	---	---
CRTAP	NM_006371	cartilage associated protein	0.88092	0.033171	0.14404	ordinary t-test	0	226656_at	1	0.88092	0.033171	0.14404	---	0	---	---	---	---	extracellular region	---
AGXT2L2	NM_153373	alanine-glyoxylate aminotransferase 2-like 2	1.13288	0.033193	0.14404	ordinary t-test	0	232488_at	1	1.13288	0.033193	0.14404	---	0	---	---	---	---	mitochondrion	catalytic activity
WDR51B	NM_172240	WD repeat domain 51B	1.43485	0.0332	0.14404	ordinary t-test	1	226283_at	1	1.43485	0.0332	0.14404	226283_at	1	1.35651	0.0470608	0.255403	---	---	---
SMCHD1	NM_015295	structural maintenance of chromosomes flexible hinge domain containing 1	1.36928	0.033251	0.14404	ordinary t-test	0	212577_at	1	1.36928	0.033251	0.14404	---	0	---	---	---	chromosome organization and biogenesis	chromosome	protein binding
CD180	NM_005582	CD180 molecule	0.79422	0.033295	0.25187	empirical Bayes t-test	1	206206_at	1	0.79347	0.03392	0.14416	206206_at	1	0.79422	0.0332949	0.251869	inflammatory response	plasma membrane	receptor activity
STK24	NM_001032296	serine/threonine kinase 24 (STE20 homolog, yeast)	0.89854	0.033296	0.14404	ordinary t-test	0	208855_s_at	1	0.89854	0.033296	0.14404	---	0	---	---	---	protein amino acid phosphorylation	cytoplasm	nucleotide binding
KLHDC5	NM_020782	kelch domain containing 5	1.35748	0.033328	0.14404	ordinary t-test	0	225732_at	1	1.35748	0.033328	0.14404	---	0	---	---	---	---	---	protein binding
CTBS	NM_004388	chitobiase, di-N-acetyl-	1.22964	0.03337	0.14404	ordinary t-test	0	218924_s_at	1	1.22964	0.03337	0.14404	---	0	---	---	---	carbohydrate metabolic process	lysosome	catalytic activity
SELT	NM_016275	selenoprotein T	1.47645	0.033382	0.14404	ordinary t-test	0	217811_at	1	1.47645	0.033382	0.14404	---	0	---	---	---	selenocysteine incorporation	---	selenium binding
TRAK1	NM_001042646	trafficking protein, kinesin binding 1	1.16162	0.033382	0.14404	ordinary t-test	0	202079_s_at	1	1.16162	0.033382	0.14404	---	0	---	---	---	regulation of transcription from RNA polymerase II promoter	nucleus	protein binding
CEACAM21	NM_001098506	carcinoembryonic antigen-related cell adhesion molecule 21	0.84064	0.033423	0.14404	ordinary t-test	0	214907_at	1	0.84064	0.033423	0.14404	---	0	---	---	---	---	membrane	---
SRCAP	NM_006662	Snf2-related CREBBP activator protein	0.87871	0.033473	0.14404	ordinary t-test	0	38766_at	1	0.87871	0.033473	0.14404	---	0	---	---	---	transcription	nucleus	nucleotide binding
GMEB2	NM_012384	glucocorticoid modulatory element binding protein 2	0.88271	0.033531	0.14404	ordinary t-test	0	222251_s_at	1	0.88271	0.033531	0.14404	---	0	---	---	---	transcription	nucleus	DNA binding
SMARCAL1	NM_001127207	SWI/SNF related, matrix associated, actin dependent regulator of chromatin, subfamily a-like 1	0.88105	0.033553	0.14404	ordinary t-test	0	218452_at	1	0.88105	0.033553	0.14404	---	0	---	---	---	DNA metabolic process	nucleus	nucleotide binding
GIGYF2	NM_001103146	GRB10 interacting GYF protein 2	0.80097	0.033578	0.25283	empirical Bayes t-test	0	---	0	---	---	---	212260_at	1	0.80097	0.0335782	0.252826	---	---	protein binding
TTRAP	NM_016614	TRAF and TNF receptor associated protein	1.37058	0.033664	0.14404	ordinary t-test	0	202266_at	1	1.37058	0.033664	0.14404	---	0	---	---	---	cell surface receptor linked signal transduction	nucleus	transcription corepressor activity
ELF4	NM_001127197	E74-like factor 4 (ets domain transcription factor)	0.87478	0.033673	0.14404	ordinary t-test	0	31845_at	1	0.87478	0.033673	0.14404	---	0	---	---	---	natural killer cell proliferation	nucleus	DNA binding
IKBKE	NM_014002	inhibitor of kappa light polypeptide gene enhancer in B-cells, kinase epsilon	0.88869	0.033844	0.14404	ordinary t-test	0	204549_at	1	0.88869	0.033844	0.14404	---	0	---	---	---	protein amino acid phosphorylation	cytoplasm	nucleotide binding
EIF3M	NM_006360	eukaryotic translation initiation factor 3, subunit M	1.30145	0.033853	0.14404	ordinary t-test	0	202232_s_at	1	1.30145	0.033853	0.14404	---	0	---	---	---	translation	---	translation initiation factor activity
CREB3	NM_006368	cAMP responsive element binding protein 3	0.86478	0.033854	0.14404	ordinary t-test	0	209432_s_at	1	0.86478	0.033854	0.14404	---	0	---	---	---	transcription	nucleus	DNA binding
TMUB1	NM_031434	transmembrane and ubiquitin-like domain containing 1	0.84867	0.033855	0.14404	ordinary t-test	0	223153_x_at	1	0.84867	0.033855	0.14404	---	0	---	---	---	protein modification process	membrane	---
PMPCA	NM_015160	peptidase (mitochondrial processing) alpha	0.85036	0.033867	0.25283	empirical Bayes t-test	1	212088_at	1	0.86864	0.049436	0.16336	212088_at	1	0.85036	0.0338674	0.252826	proteolysis	mitochondrion	catalytic activity
PPP2R1A	NM_014225	protein phosphatase 2 (formerly 2A), regulatory subunit A , alpha isoform	0.83153	0.033874	0.25283	empirical Bayes t-test	1	200695_at	1	0.8668	0.040241	0.15339	200695_at	1	0.83153	0.0338739	0.252826	inactivation of MAPK activity	protein phosphatase type 2A complex	antigen binding
NCLN	NM_020170	nicalin homolog (zebrafish)	1.26786	0.033978	0.14425	ordinary t-test	0	215859_at	1	1.26786	0.033978	0.14425	---	0	---	---	---	protein processing	endoplasmic reticulum	---
CHI3L1	NM_001276	chitinase 3-like 1 (cartilage glycoprotein-39)	0.75236	0.03404	0.2531	empirical Bayes t-test	0	---	0	---	---	---	209395_at	1	0.75236	0.0340401	0.253101	carbohydrate metabolic process	extracellular region	catalytic activity
MSL-1	NM_001012241	male-specific lethal-1 homolog	1.14427	0.034043	0.14437	ordinary t-test	0	212708_at	1	1.14427	0.034043	0.14437	---	0	---	---	---	---	---	---
PPP2R5C	NM_002719	protein phosphatase 2, regulatory subunit BPRIME, gamma isoform	1.25688	0.034121	0.14454	ordinary t-test	0	213305_s_at	1	1.25688	0.034121	0.14454	---	0	---	---	---	signal transduction	protein phosphatase type 2A complex	binding
POU2AF1	NM_006235	POU class 2 associating factor 1	0.76177	0.034192	0.25375	empirical Bayes t-test	1	205267_at	1	0.77109	0.038089	0.15032	205267_at	1	0.76177	0.0341923	0.25375	transcription	nucleus	transcription cofactor activity
ERGIC2	NM_016570	ERGIC and golgi 2	1.3321	0.034256	0.14496	ordinary t-test	1	226422_at	1	1.3321	0.034256	0.14496	226422_at	1	1.30895	0.0431696	0.255156	transport	endoplasmic reticulum	protein binding
PPP4R2	NM_174907	protein phosphatase 4, regulatory subunit 2	1.50482	0.034323	0.14508	ordinary t-test	1	226317_at	1	1.50482	0.034323	0.14508	226317_at	1	1.45792	0.042001	0.255156	mRNA processing	centrosome	protein binding
VPS29	NM_016226	vacuolar protein sorting 29 homolog (S. cerevisiae)	1.35681	0.034386	0.14519	ordinary t-test	0	223026_s_at	1	1.35681	0.034386	0.14519	---	0	---	---	---	transport	cytoplasm	phosphoserine phosphatase activity
TACC1	NM_001122824	transforming, acidic coiled-coil containing protein 1	1.21365	0.034538	0.14532	ordinary t-test	0	242290_at	1	1.21365	0.034538	0.14532	---	0	---	---	---	cell cycle	nucleus	protein binding
TOB2	NM_016272	transducer of ERBB2, 2	0.72725	0.034538	0.14532	ordinary t-test	0	221496_s_at	1	0.72725	0.034538	0.14532	---	0	---	---	---	female gamete generation	nucleus	---
DCTN4	NM_016221	dynactin 4 (p62)	1.5301	0.034628	0.14532	ordinary t-test	0	218013_x_at	1	1.5301	0.034628	0.14532	---	0	---	---	---	---	nucleus	protein N-terminus binding
CYB5R4	NM_016230	cytochrome b5 reductase 4	1.3904	0.034632	0.14532	ordinary t-test	0	219079_at	1	1.3904	0.034632	0.14532	---	0	---	---	---	detection of oxygen	endoplasmic reticulum	cytochrome-b5 reductase activity
MYH9	NM_002473	myosin, heavy chain 9, non-muscle	0.75322	0.034678	0.25516	empirical Bayes t-test	1	211926_s_at	1	0.76343	0.049412	0.16336	211926_s_at	1	0.75322	0.0346781	0.255156	cytokinesis	stress fiber	microfilament motor activity
THADA	NM_001083953	thyroid adenoma associated	0.84772	0.034712	0.25516	empirical Bayes t-test	1	54632_at	1	0.8578	0.035242	0.14594	54632_at	1	0.84772	0.034712	0.255156	---	---	receptor activity
YIPF5	NM_001024947	Yip1 domain family, member 5	1.63512	0.034719	0.14532	ordinary t-test	0	224953_at	1	1.63512	0.034719	0.14532	---	0	---	---	---	transport	endoplasmic reticulum	---
SMARCB1	NM_001007468	SWI/SNF related, matrix associated, actin dependent regulator of chromatin, subfamily b, member 1	0.81358	0.034733	0.14532	ordinary t-test	0	212167_s_at	1	0.81358	0.034733	0.14532	---	0	---	---	---	blastocyst hatching	nuclear chromosome	protein binding
SLC25A1	NM_005984	solute carrier family 25 (mitochondrial carrier; citrate transporter), member 1	0.76981	0.034775	0.14532	ordinary t-test	0	210010_s_at	1	0.76981	0.034775	0.14532	---	0	---	---	---	transport	mitochondrion	transporter activity
HECTD3	NM_024602	HECT domain containing 3	0.77004	0.03479	0.14532	ordinary t-test	0	218632_at	1	0.77004	0.03479	0.14532	---	0	---	---	---	protein modification process	intracellular	ubiquitin-protein ligase activity
MARK2	NM_001039468	MAP/microtubule affinity-regulating kinase 2	0.75493	0.034873	0.14551	ordinary t-test	1	203942_s_at	1	0.75493	0.034873	0.14551	203942_s_at	1	0.76861	0.0447729	0.255403	protein amino acid phosphorylation	plasma membrane	nucleotide binding
TBL1XR1	NM_024665	transducin (beta)-like 1 X-linked receptor 1	0.74237	0.034899	0.25516	empirical Bayes t-test	0	---	0	---	---	---	222634_s_at	1	0.74237	0.0348993	0.255156	transcription	nucleus	---
ZNF665	NM_024733	zinc finger protein 665	1.14943	0.034966	0.14574	ordinary t-test	0	220760_x_at	1	1.14943	0.034966	0.14574	---	0	---	---	---	transcription	intracellular	nucleic acid binding
PSME3	NM_005789	proteasome (prosome, macropain) activator subunit 3 (PA28 gamma; Ki)	0.84955	0.035072	0.14582	ordinary t-test	1	200988_s_at	1	0.84955	0.035072	0.14582	200988_s_at	1	0.84002	0.0352937	0.255156	anaphase-promoting complex-dependent proteasomal ubiquitin-dependent protein catabolic process	proteasome complex	protein binding
SYNCRIP	NM_006372	synaptotagmin binding, cytoplasmic RNA interacting protein	0.84431	0.035096	0.14582	ordinary t-test	0	217834_s_at	1	0.84431	0.035096	0.14582	---	0	---	---	---	RNA processing	nucleus	nucleotide binding
TMEM55B	NM_001100814	transmembrane protein 55B	0.87876	0.035096	0.14582	ordinary t-test	0	225287_s_at	1	0.87876	0.035096	0.14582	---	0	---	---	---	---	lysosome	hydrolase activity
MOSC1	NM_022746	MOCO sulphurase C-terminal domain containing 1	1.31274	0.035194	0.14594	ordinary t-test	0	218865_at	1	1.31274	0.035194	0.14594	---	0	---	---	---	oxidation reduction	mitochondrion	catalytic activity
LYRM1	NM_001128301	LYR motif containing 1	1.19566	0.035277	0.14594	ordinary t-test	0	203897_at	1	1.19566	0.035277	0.14594	---	0	---	---	---	---	---	---
SEC62	NM_003262	SEC62 homolog (S. cerevisiae)	1.37888	0.03533	0.14598	ordinary t-test	0	208943_s_at	1	1.37888	0.03533	0.14598	---	0	---	---	---	cotranslational protein targeting to membrane	endoplasmic reticulum	receptor activity
DERL2	NM_016041	Der1-like domain family, member 2	1.19355	0.035361	0.14598	ordinary t-test	0	218333_at	1	1.19355	0.035361	0.14598	---	0	---	---	---	response to unfolded protein	endoplasmic reticulum	protein binding
CEP120	NM_153223	centrosomal protein 120kDa	1.17514	0.035431	0.14612	ordinary t-test	0	226449_at	1	1.17514	0.035431	0.14612	---	0	---	---	---	---	---	---
FN3KRP	NM_024619	fructosamine-3-kinase-related protein	0.83493	0.035463	0.25516	empirical Bayes t-test	0	---	0	---	---	---	218210_at	1	0.83493	0.0354628	0.255156	---	---	kinase activity
SERP1	NM_014445	stress-associated endoplasmic reticulum protein 1	1.62717	0.035524	0.14625	ordinary t-test	0	200969_at	1	1.62717	0.035524	0.14625	---	0	---	---	---	protein modification process	endoplasmic reticulum	---
CAPZA2	NM_006136	capping protein (actin filament) muscle Z-line, alpha 2	1.4594	0.03554	0.14625	ordinary t-test	0	201238_s_at	1	1.4594	0.03554	0.14625	---	0	---	---	---	protein complex assembly	F-actin capping protein complex	actin binding
ARID2	NM_152641	AT rich interactive domain 2 (ARID, RFX-like)	0.77694	0.035546	0.25516	empirical Bayes t-test	0	---	0	---	---	---	225490_at	1	0.77694	0.0355458	0.255156	transcription	intracellular	DNA binding
CD79A	NM_001783	CD79a molecule, immunoglobulin-associated alpha	0.73759	0.035702	0.25516	empirical Bayes t-test	0	---	0	---	---	---	1555779_a_at	1	0.73759	0.0357024	0.255156	immune response	multivesicular body	transmembrane receptor activity
AKAP13	NM_006738	A kinase (PRKA) anchor protein 13	0.72472	0.03585	0.25516	empirical Bayes t-test	0	---	0	---	---	---	208325_s_at	1	0.72472	0.0358501	0.255156	intracellular signaling cascade	intracellular	cAMP-dependent protein kinase activity
APOBEC3A	NM_145699	apolipoprotein B mRNA editing enzyme, catalytic polypeptide-like 3A	1.32565	0.035861	0.25516	empirical Bayes t-test	0	---	0	---	---	---	210873_x_at	1	1.32565	0.0358614	0.255156	---	---	catalytic activity
ADRM1	NM_007002	adhesion regulating molecule 1	0.81699	0.035964	0.25516	empirical Bayes t-test	0	---	0	---	---	---	201281_at	1	0.81699	0.0359645	0.255156	RNA elongation from RNA polymerase II promoter	proteasome complex	proteasome activator activity
RAP2A	NM_021033	RAP2A, member of RAS oncogene family	1.51516	0.035984	0.14793	ordinary t-test	0	225585_at	1	1.51516	0.035984	0.14793	---	0	---	---	---	signal transduction	intracellular	nucleotide binding
CPEB2	NM_182485	cytoplasmic polyadenylation element binding protein 2	1.65795	0.036045	0.14802	ordinary t-test	0	226939_at	1	1.65795	0.036045	0.14802	---	0	---	---	---	regulation of translation	cytoplasm	nucleotide binding
PIGU	NM_080476	phosphatidylinositol glycan anchor biosynthesis, class U	0.84266	0.03614	0.14821	ordinary t-test	1	225903_at	1	0.84266	0.03614	0.14821	225903_at	1	0.83758	0.0388169	0.255156	GPI anchor biosynthetic process	endoplasmic reticulum	GPI-anchor transamidase activity
RAB11FIP3	NM_014700	RAB11 family interacting protein 3 (class II)	0.83805	0.036209	0.25516	empirical Bayes t-test	0	---	0	---	---	---	203933_at	1	0.83805	0.0362093	0.255156	---	endosome	calcium ion binding
CAB39	NM_001130849	calcium binding protein 39	1.32415	0.036213	0.14821	ordinary t-test	0	217873_at	1	1.32415	0.036213	0.14821	---	0	---	---	---	---	cytoplasm	binding
IAH1	NM_001039613	isoamyl acetate-hydrolyzing esterase 1 homolog (S. cerevisiae)	1.19469	0.036242	0.14821	ordinary t-test	1	230621_at	1	1.19469	0.036242	0.14821	230621_at	1	1.27338	0.0434571	0.255403	lipid metabolic process	---	hydrolase activity
OGFRL1	NM_024576	opioid growth factor receptor-like 1	1.41311	0.036243	0.14821	ordinary t-test	0	226810_at	1	1.41311	0.036243	0.14821	---	0	---	---	---	---	membrane	receptor activity
CD81	NM_004356	CD81 molecule	0.84183	0.036337	0.14844	ordinary t-test	1	200675_at	1	0.84183	0.036337	0.14844	200675_at	1	0.83781	0.0409279	0.255156	activation of MAPK activity	integral to plasma membrane	protein binding
STRN4	NM_001039877	striatin, calmodulin binding protein 4	0.77515	0.036399	0.14853	ordinary t-test	0	217903_at	1	0.77515	0.036399	0.14853	---	0	---	---	---	signal transduction	membrane fraction	structural molecule activity
PAIP1	NM_006451	poly(A) binding protein interacting protein 1	1.42079	0.036443	0.25516	empirical Bayes t-test	0	---	0	---	---	---	209063_x_at	1	1.42079	0.0364428	0.255156	translational initiation	cytoplasm	RNA binding
UNC45A	NM_001039675	unc-45 homolog A (C. elegans)	0.83852	0.036558	0.14869	ordinary t-test	1	221708_s_at	1	0.83852	0.036558	0.14869	221708_s_at	1	0.84278	0.0470455	0.255403	multicellular organismal development	nucleus	binding
TRIM25	NM_005082	tripartite motif-containing 25	1.17896	0.036599	0.14869	ordinary t-test	0	224806_at	1	1.17896	0.036599	0.14869	---	0	---	---	---	---	cytoplasm	transcription factor activity
SLC39A11	NM_139177	solute carrier family 39 (metal ion transporter), member 11	0.84488	0.036624	0.14869	ordinary t-test	0	227046_at	1	0.84488	0.036624	0.14869	---	0	---	---	---	transport	membrane	zinc ion binding
STK11IP	NM_052902	serine/threonine kinase 11 interacting protein	0.8306	0.036658	0.14869	ordinary t-test	0	225713_at	1	0.8306	0.036658	0.14869	---	0	---	---	---	---	cytoplasm	protein binding
ATF7IP	NM_018179	activating transcription factor 7 interacting protein	1.18929	0.036674	0.14869	ordinary t-test	0	231825_x_at	1	1.18929	0.036674	0.14869	---	0	---	---	---	DNA methylation	nucleus	protein binding
PTGS1	NM_000962	prostaglandin-endoperoxide synthase 1 (prostaglandin G/H synthase and cyclooxygenase)	0.77618	0.036696	0.14869	ordinary t-test	0	238669_at	1	0.77618	0.036696	0.14869	---	0	---	---	---	prostaglandin biosynthetic process	nucleus	peroxidase activity
PSMB10	NM_002801	proteasome (prosome, macropain) subunit, beta type, 10	0.88351	0.036704	0.14869	ordinary t-test	1	202659_at	1	0.88351	0.036704	0.14869	202659_at	1	0.87138	0.0451391	0.255403	proteolysis	proteasome complex	catalytic activity
CCND2	NM_001759	cyclin D2	0.80327	0.036851	0.25516	empirical Bayes t-test	0	---	0	---	---	---	200953_s_at	1	0.80327	0.0368506	0.255156	positive regulation of protein amino acid phosphorylation	cyclin-dependent protein kinase holoenzyme complex	protein binding
UBA6	NM_018227	ubiquitin-like modifier activating enzyme 6	1.95408	0.036898	0.14932	ordinary t-test	0	218340_s_at	1	1.95408	0.036898	0.14932	---	0	---	---	---	protein modification process	cytoplasm	nucleotide binding
SMARCC2	NM_001130420	SWI/SNF related, matrix associated, actin dependent regulator of chromatin, subfamily c, member 2	0.80179	0.036924	0.25516	empirical Bayes t-test	0	---	0	---	---	---	201321_s_at	1	0.80179	0.036924	0.255156	chromatin assembly or disassembly	chromatin	DNA binding
PARP10	NM_032789	poly (ADP-ribose) polymerase family, member 10	0.78792	0.036986	0.14938	ordinary t-test	0	229350_x_at	1	0.78792	0.036986	0.14938	---	0	---	---	---	---	nucleus	NAD+ ADP-ribosyltransferase activity
GPR160	NM_014373	G protein-coupled receptor 160	1.55834	0.037012	0.14938	ordinary t-test	0	223423_at	1	1.55834	0.037012	0.14938	---	0	---	---	---	signal transduction	plasma membrane	signal transducer activity
GM2A	NM_000405	GM2 ganglioside activator	0.82935	0.03702	0.25516	empirical Bayes t-test	0	---	0	---	---	---	212737_at	1	0.82935	0.03702	0.255156	ganglioside metabolic process	cytoplasm	beta-N-acetylhexosaminidase activity
GTPBP3	NM_001128855	GTP binding protein 3 (mitochondrial)	0.84855	0.037035	0.14938	ordinary t-test	0	213835_x_at	1	0.84855	0.037035	0.14938	---	0	---	---	---	tRNA modification	intracellular	nucleotide binding
HN1	NM_001002032	hematological and neurological expressed 1	1.14042	0.037068	0.14938	ordinary t-test	0	222396_at	1	1.14042	0.037068	0.14938	---	0	---	---	---	---	nucleus	---
SAR1A	NM_020150	SAR1 gene homolog A (S. cerevisiae)	0.78089	0.037112	0.25516	empirical Bayes t-test	0	---	0	---	---	---	210790_s_at	1	0.78089	0.0371123	0.255156	transport	intracellular	nucleotide binding
PHF1	NM_002636	PHD finger protein 1	0.84488	0.037135	0.1495	ordinary t-test	0	202928_s_at	1	0.84488	0.037135	0.1495	---	0	---	---	---	---	nucleus	nucleic acid binding
CCNK	NM_001099402	cyclin K	0.84312	0.037308	0.25516	empirical Bayes t-test	1	225824_at	1	0.868	0.046126	0.15974	225824_at	1	0.84312	0.0373076	0.255156	regulation of cyclin-dependent protein kinase activity	transcription factor complex	rhodopsin-like receptor activity
MPZL3	NM_198275	myelin protein zero-like 3	1.20407	0.037312	0.14993	ordinary t-test	1	227747_at	1	1.20407	0.037312	0.14993	227747_at	1	1.20293	0.045211	0.255403	cell adhesion	membrane	protein binding
TIPRL	NM_001031800	TIP41, TOR signaling pathway regulator-like (S. cerevisiae)	1.29836	0.037314	0.25516	empirical Bayes t-test	0	---	0	---	---	---	1553677_a_at	1	1.29836	0.0373143	0.255156	---	---	protein binding
CLDN15	NM_014343	claudin 15	0.88326	0.037318	0.14993	ordinary t-test	0	219640_at	1	0.88326	0.037318	0.14993	---	0	---	---	---	calcium-independent cell-cell adhesion	plasma membrane	structural molecule activity
DAXX	NM_001350	death-domain associated protein	0.82862	0.037363	0.14995	ordinary t-test	0	201763_s_at	1	0.82862	0.037363	0.14995	---	0	---	---	---	cytokinesis after mitosis	heterochromatin	receptor signaling protein activity
ZBTB44	NM_014155	zinc finger and BTB domain containing 44	1.22239	0.037496	0.15006	ordinary t-test	0	220243_at	1	1.22239	0.037496	0.15006	---	0	---	---	---	transcription	intracellular	nucleic acid binding
TM2D3	NM_025141	TM2 domain containing 3	1.23131	0.037506	0.15006	ordinary t-test	0	221702_s_at	1	1.23131	0.037506	0.15006	---	0	---	---	---	---	membrane	---
APEH	NM_001640	N-acylaminoacyl-peptide hydrolase	0.84149	0.037507	0.25516	empirical Bayes t-test	0	---	0	---	---	---	201284_s_at	1	0.84149	0.0375072	0.255156	proteolysis	cytoplasm	serine-type endopeptidase activity
USP38	NM_032557	ubiquitin specific peptidase 38	1.51182	0.037518	0.15006	ordinary t-test	0	223288_at	1	1.51182	0.037518	0.15006	---	0	---	---	---	ubiquitin-dependent protein catabolic process	---	ubiquitin thiolesterase activity
STUB1	NM_005861	STIP1 homology and U-box containing protein 1	0.84802	0.037596	0.15006	ordinary t-test	0	233049_x_at	1	0.84802	0.037596	0.15006	---	0	---	---	---	protein polyubiquitination	ubiquitin ligase complex	ubiquitin-protein ligase activity
DPEP2	NM_022355	dipeptidase 2	0.88228	0.037624	0.15006	ordinary t-test	0	219452_at	1	0.88228	0.037624	0.15006	---	0	---	---	---	proteolysis	membrane	peptidase activity
IVD	NM_002225	isovaleryl Coenzyme A dehydrogenase	0.83724	0.037816	0.15006	ordinary t-test	0	216958_s_at	1	0.83724	0.037816	0.15006	---	0	---	---	---	metabolic process	mitochondrion	acyl-CoA dehydrogenase activity
MED28	NM_025205	mediator complex subunit 28	1.20667	0.037817	0.15006	ordinary t-test	0	218438_s_at	1	1.20667	0.037817	0.15006	---	0	---	---	---	transcription	nucleus	actin binding
PCSK5	NM_006200	proprotein convertase subtilisin/kexin type 5	0.71817	0.037874	0.15006	ordinary t-test	0	205559_s_at	1	0.71817	0.037874	0.15006	---	0	---	---	---	kidney development	extracellular region	serine-type endopeptidase activity
RAB1A	NM_004161	RAB1A, member RAS oncogene family	1.29247	0.037876	0.15006	ordinary t-test	0	213440_at	1	1.29247	0.037876	0.15006	---	0	---	---	---	regulation of transcription, DNA-dependent	intracellular	nucleotide binding
MAP4K1	NM_001042600	mitogen-activated protein kinase kinase kinase kinase 1	0.77692	0.037946	0.15006	ordinary t-test	0	214339_s_at	1	0.77692	0.037946	0.15006	---	0	---	---	---	activation of MAPKKK activity	---	nucleotide binding
OGFR	NM_007346	opioid growth factor receptor	0.80021	0.037968	0.15006	ordinary t-test	0	211512_s_at	1	0.80021	0.037968	0.15006	---	0	---	---	---	regulation of cell growth	nucleus	receptor activity
RPAP1	NM_015540	RNA polymerase II associated protein 1	0.83031	0.038027	0.25516	empirical Bayes t-test	0	---	0	---	---	---	218441_s_at	1	0.83031	0.0380272	0.255156	transcription	nucleus	DNA binding
TAGLN2	NM_003564	transgelin 2	0.84393	0.038112	0.15032	ordinary t-test	0	200916_at	1	0.84393	0.038112	0.15032	---	0	---	---	---	muscle development	soluble fraction	protein binding
PLEKHG3	NM_015549	pleckstrin homology domain containing, family G (with RhoGef domain) member 3	0.82285	0.038296	0.1509	ordinary t-test	0	212823_s_at	1	0.82285	0.038296	0.1509	---	0	---	---	---	regulation of Rho protein signal transduction	intracellular	Rho guanyl-nucleotide exchange factor activity
CD27	NM_001242	CD27 molecule	0.81122	0.038375	0.25516	empirical Bayes t-test	0	---	0	---	---	---	206150_at	1	0.81122	0.0383755	0.255156	apoptosis	extracellular region	receptor activity
NCOA6	NM_014071	nuclear receptor coactivator 6	0.78628	0.038422	0.15124	ordinary t-test	1	208979_at	1	0.78628	0.038422	0.15124	208979_at	1	0.77913	0.0405148	0.255156	in utero embryonic development	nucleus	chromatin binding
SEPHS1	NM_012247	selenophosphate synthetase 1	1.40674	0.038556	0.15161	ordinary t-test	0	208939_at	1	1.40674	0.038556	0.15161	---	0	---	---	---	protein modification process	---	nucleotide binding
TRIO	NM_007118	triple functional domain (PTPRF interacting)	0.8326	0.03862	0.25516	empirical Bayes t-test	0	---	0	---	---	---	209011_at	1	0.8326	0.0386195	0.255156	protein amino acid phosphorylation	intracellular	nucleotide binding
FOXO1	NM_002015	forkhead box O1	0.78523	0.038628	0.25516	empirical Bayes t-test	0	---	0	---	---	---	202723_s_at	1	0.78523	0.0386285	0.255156	blood vessel development	nucleus	DNA binding
ATP2A2	NM_001681	ATPase, Ca++ transporting, cardiac muscle, slow twitch 2	0.82671	0.038658	0.25516	empirical Bayes t-test	0	---	0	---	---	---	209186_at	1	0.82671	0.0386583	0.255156	regulation of the force of heart contraction	membrane fraction	nucleotide binding
PHACTR4	NM_001048183	phosphatase and actin regulator 4	0.76505	0.038659	0.25516	empirical Bayes t-test	0	---	0	---	---	---	219235_s_at	1	0.76505	0.0386586	0.255156	---	---	actin binding
RBM3	NM_006743	RNA binding motif (RNP1, RRM) protein 3	1.38074	0.038874	0.1524	ordinary t-test	1	208319_s_at	1	1.38074	0.038874	0.1524	208319_s_at	1	1.36203	0.0406816	0.255156	RNA processing	---	nucleotide binding
MOV10	NM_001130079	Mov10, Moloney leukemia virus 10, homolog (mouse)	0.8225	0.038906	0.25516	empirical Bayes t-test	0	---	0	---	---	---	223849_s_at	1	0.8225	0.0389062	0.255156	multicellular organismal development	---	nucleotide binding
STK17A	NM_004760	serine/threonine kinase 17a	1.24451	0.03908	0.15306	ordinary t-test	0	202693_s_at	1	1.24451	0.03908	0.15306	---	0	---	---	---	protein amino acid phosphorylation	nucleus	nucleotide binding
STT3A	NM_152713	STT3, subunit of the oligosaccharyltransferase complex, homolog A (S. cerevisiae)	0.77947	0.039226	0.25516	empirical Bayes t-test	1	202223_at	1	0.82838	0.039306	0.15334	202223_at	1	0.77947	0.039226	0.255156	protein amino acid glycosylation	membrane fraction	oligosaccharyl transferase activity
COPS7B	NM_022730	COP9 constitutive photomorphogenic homolog subunit 7B (Arabidopsis)	0.88133	0.039234	0.15334	ordinary t-test	0	219997_s_at	1	0.88133	0.039234	0.15334	---	0	---	---	---	---	nucleus	---
TOP3A	NM_004618	topoisomerase (DNA) III alpha	0.82276	0.039348	0.25516	empirical Bayes t-test	1	204946_s_at	1	0.82719	0.039532	0.15334	204946_s_at	1	0.82276	0.0393479	0.255156	DNA metabolic process	nucleus	nucleic acid binding
GPAA1	NM_003801	glycosylphosphatidylinositol anchor attachment protein 1 homolog (yeast)	0.84345	0.039348	0.15334	ordinary t-test	0	201618_x_at	1	0.84345	0.039348	0.15334	---	0	---	---	---	protein complex assembly	endoplasmic reticulum	GPI-anchor transamidase activity
RRM2B	NM_015713	ribonucleotide reductase M2 B (TP53 inducible)	1.36318	0.039362	0.25516	empirical Bayes t-test	0	---	0	---	---	---	223342_at	1	1.36318	0.0393622	0.255156	DNA replication	nucleus	ribonucleoside-diphosphate reductase activity
PPCS	NM_001077447	phosphopantothenoylcysteine synthetase	1.27044	0.039385	0.15334	ordinary t-test	0	218341_at	1	1.27044	0.039385	0.15334	---	0	---	---	---	---	---	phosphopantothenate--cysteine ligase activity
MOBKL2A	NM_130807	MOB1, Mps One Binder kinase activator-like 2A (yeast)	0.81776	0.039412	0.15334	ordinary t-test	0	225530_at	1	0.81776	0.039412	0.15334	---	0	---	---	---	---	intracellular	protein binding
GALNT10	NM_017540	UDP-N-acetyl-alpha-D-galactosamine:polypeptide N-acetylgalactosaminyltransferase 10 (GalNAc-T10)	0.83193	0.039412	0.25516	empirical Bayes t-test	0	---	0	---	---	---	207357_s_at	1	0.83193	0.0394124	0.255156	---	Golgi membrane	polypeptide N-acetylgalactosaminyltransferase activity
TRBV7-8	---	T cell receptor beta variable 7-8	0.78464	0.039493	0.25516	empirical Bayes t-test	0	---	0	---	---	---	234377_at	1	0.78464	0.0394927	0.255156	---	---	---
SH3KBP1	NM_001024666	SH3-domain kinase binding protein 1	0.80383	0.039505	0.15334	ordinary t-test	0	1554168_a_at	1	0.80383	0.039505	0.15334	---	0	---	---	---	endocytosis	cytoplasm	protein binding
TUG1	NR_002323	taurine upregulated gene 1	1.30813	0.03952	0.15334	ordinary t-test	1	222244_s_at	1	1.30813	0.03952	0.15334	222244_s_at	1	1.29472	0.0440976	0.255403	---	---	---
PGF	NM_002632	Placental growth factor	1.23616	0.039546	0.15334	ordinary t-test	0	215179_x_at	1	1.23616	0.039546	0.15334	---	0	---	---	---	angiogenesis	extracellular region	growth factor activity
RNF11	NM_014372	ring finger protein 11	1.5848	0.039697	0.15339	ordinary t-test	0	208924_at	1	1.5848	0.039697	0.15339	---	0	---	---	---	ubiquitin-dependent protein catabolic process	ubiquitin ligase complex	DNA binding
RGS14	NM_006480	regulator of G-protein signaling 14	0.64789	0.039717	0.15339	ordinary t-test	0	211021_s_at	1	0.64789	0.039717	0.15339	---	0	---	---	---	signal transduction	membrane	signal transducer activity
RBM25	NM_021239	RNA binding motif protein 25	0.74935	0.039799	0.25516	empirical Bayes t-test	0	---	0	---	---	---	212028_at	1	0.74935	0.0397991	0.255156	nuclear mRNA splicing, via spliceosome	ribonucleoprotein complex	nucleotide binding
TEX10	NM_017746	testis expressed 10	0.85929	0.039854	0.15339	ordinary t-test	1	218104_at	1	0.85929	0.039854	0.15339	218104_at	1	0.85113	0.049271	0.255403	---	nucleus	binding
ALDH6A1	NM_005589	aldehyde dehydrogenase 6 family, member A1	0.75187	0.039913	0.25516	empirical Bayes t-test	0	---	0	---	---	---	221588_x_at	1	0.75187	0.0399126	0.255156	valine metabolic process	mitochondrion	acyl-CoA binding
ABCC1	NM_004996	ATP-binding cassette, sub-family C (CFTR/MRP), member 1	0.82015	0.039916	0.25516	empirical Bayes t-test	0	---	0	---	---	---	202805_s_at	1	0.82015	0.0399162	0.255156	transport	membrane fraction	nucleotide binding
CENPB	NM_001810	centromere protein B, 80kDa	0.81811	0.039992	0.15339	ordinary t-test	0	212437_at	1	0.81811	0.039992	0.15339	---	0	---	---	---	regulation of transcription	chromosome, centromeric region	nucleic acid binding
TTC14	NM_001042601	tetratricopeptide repeat domain 14	1.4172	0.040011	0.15339	ordinary t-test	0	225178_at	1	1.4172	0.040011	0.15339	---	0	---	---	---	---	---	RNA binding
ZDHHC17	NM_015336	zinc finger, DHHC-type containing 17	1.40083	0.040034	0.15339	ordinary t-test	0	212982_at	1	1.40083	0.040034	0.15339	---	0	---	---	---	lipoprotein transport	Golgi membrane	signal transducer activity
SH3BGRL3	NM_031286	SH3 domain binding glutamic acid-rich protein like 3	0.81572	0.040045	0.15339	ordinary t-test	0	221269_s_at	1	0.81572	0.040045	0.15339	---	0	---	---	---	---	nucleus	---
PHF17	NM_024900	PHD finger protein 17	1.30564	0.040087	0.15339	ordinary t-test	0	225816_at	1	1.30564	0.040087	0.15339	---	0	---	---	---	transcription	nucleus	protein binding
TP53INP1	NM_033285	tumor protein p53 inducible nuclear protein 1	1.21173	0.040093	0.15339	ordinary t-test	0	225912_at	1	1.21173	0.040093	0.15339	---	0	---	---	---	apoptosis	nucleus	---
TMPO	NM_001032283	thymopoietin	1.48276	0.0401	0.15339	ordinary t-test	0	209754_s_at	1	1.48276	0.0401	0.15339	---	0	---	---	---	regulation of transcription	chromatin	DNA binding
TMEM55A	NM_018710	transmembrane protein 55A	1.57039	0.040154	0.15339	ordinary t-test	0	226338_at	1	1.57039	0.040154	0.15339	---	0	---	---	---	---	lysosome	hydrolase activity
BAK1	NM_001188	BCL2-antagonist/killer 1	0.84313	0.040163	0.15339	ordinary t-test	0	203728_at	1	0.84313	0.040163	0.15339	---	0	---	---	---	release of cytochrome c from mitochondria	mitochondrion	protein binding
SPN	NM_001030288	sialophorin	0.79046	0.040175	0.15339	ordinary t-test	0	206057_x_at	1	0.79046	0.040175	0.15339	---	0	---	---	---	response to protozoan	uropod	transmembrane receptor activity
DPM1	NM_003859	dolichyl-phosphate mannosyltransferase polypeptide 1, catalytic subunit	1.32256	0.040228	0.15339	ordinary t-test	0	202673_at	1	1.32256	0.040228	0.15339	---	0	---	---	---	GPI anchor biosynthetic process	endoplasmic reticulum	dolichyl-phosphate-mannose-protein mannosyltransferase activity
IFNGR1	NM_000416	interferon gamma receptor 1	1.27599	0.040233	0.15339	ordinary t-test	0	202727_s_at	1	1.27599	0.040233	0.15339	---	0	---	---	---	signal transduction	integral to plasma membrane	receptor activity
CMTM6	NM_017801	CKLF-like MARVEL transmembrane domain containing 6	1.17724	0.040252	0.25516	empirical Bayes t-test	1	217947_at	1	1.13838	0.047186	0.16088	217947_at	1	1.17724	0.0402521	0.255156	chemotaxis	extracellular space	cytokine activity
ANKRD17	NM_032217	ankyrin repeat domain 17	0.78607	0.040268	0.15339	ordinary t-test	0	225852_at	1	0.78607	0.040268	0.15339	---	0	---	---	---	mismatch repair	nucleus	RNA binding
PCNP	NM_020357	PEST proteolytic signal containing nuclear protein	1.60421	0.040362	0.1536	ordinary t-test	0	217816_s_at	1	1.60421	0.040362	0.1536	---	0	---	---	---	cell cycle	nucleus	protein binding
WBP4	NM_007187	WW domain binding protein 4 (formin binding protein 21)	0.83621	0.040588	0.15402	ordinary t-test	0	203597_s_at	1	0.83621	0.040588	0.15402	---	0	---	---	---	mRNA processing	nucleus	nucleic acid binding
CCDC109B	NM_017918	coiled-coil domain containing 109B	1.25688	0.040592	0.15402	ordinary t-test	0	218802_at	1	1.25688	0.040592	0.15402	---	0	---	---	---	---	membrane	---
SCAMP4	NM_079834	secretory carrier membrane protein 4	0.70402	0.040643	0.15406	ordinary t-test	0	213244_at	1	0.70402	0.040643	0.15406	---	0	---	---	---	transport	membrane	catalytic activity
SLC35A4	NM_080670	solute carrier family 35, member A4	0.84144	0.040734	0.25516	empirical Bayes t-test	1	224626_at	1	0.88743	0.047471	0.16098	224626_at	1	0.84144	0.0407341	0.255156	transport	Golgi membrane	sugar:hydrogen symporter activity
POLR3A	NM_007055	polymerase (RNA) III (DNA directed) polypeptide A, 155kDa	0.85048	0.040894	0.15461	ordinary t-test	1	231763_at	1	0.85048	0.040894	0.15461	231763_at	1	0.83762	0.0473159	0.255403	transcription	nucleus	magnesium ion binding
GGA2	NM_015044	golgi associated, gamma adaptin ear containing, ARF binding protein 2	0.839	0.040899	0.25516	empirical Bayes t-test	1	208914_at	1	0.82204	0.044323	0.15816	208915_s_at	1	0.839	0.0408989	0.255156	transport	intracellular	protein binding
MEGF6	NM_001409	multiple EGF-like-domains 6	1.18862	0.040931	0.15461	ordinary t-test	0	226869_at	1	1.18862	0.040931	0.15461	---	0	---	---	---	---	---	calcium ion binding
BPI	NM_001725	bactericidal/permeability-increasing protein	0.64271	0.040941	0.15461	ordinary t-test	0	205557_at	1	0.64271	0.040941	0.15461	---	0	---	---	---	defense response to bacterium	integral to plasma membrane	lipid binding
ENO1	NM_001428	enolase 1, (alpha)	0.73091	0.04102	0.25516	empirical Bayes t-test	0	---	0	---	---	---	217294_s_at	1	0.73091	0.0410202	0.255156	negative regulation of transcription from RNA polymerase II promoter	phosphopyruvate hydratase complex	magnesium ion binding
PARP1	NM_001618	poly (ADP-ribose) polymerase 1	0.80905	0.041055	0.25516	empirical Bayes t-test	0	---	0	---	---	---	208644_at	1	0.80905	0.0410554	0.255156	DNA repair	intracellular	DNA binding
UFM1	NM_016617	ubiquitin-fold modifier 1	1.37442	0.04112	0.15512	ordinary t-test	0	218050_at	1	1.37442	0.04112	0.15512	---	0	---	---	---	---	nucleus	protein binding
SNX18	NM_001102575	sorting nexin 18	1.41943	0.04122	0.25516	empirical Bayes t-test	0	---	0	---	---	---	226683_at	1	1.41943	0.0412203	0.255156	transport	endomembrane system	protein binding
TSC22D1	NM_006022	TSC22 domain family, member 1	0.81629	0.041282	0.15548	ordinary t-test	0	215111_s_at	1	0.81629	0.041282	0.15548	---	0	---	---	---	transcription	nucleus	transcription factor activity
LFNG	NM_001040167	LFNG O-fucosylpeptide 3-beta-N-acetylglucosaminyltransferase	0.85231	0.041297	0.15548	ordinary t-test	0	228762_at	1	0.85231	0.041297	0.15548	---	0	---	---	---	multicellular organismal development	Golgi membrane	transferase activity
ERAL1	NM_005702	Era G-protein-like 1 (E. coli)	0.78385	0.04136	0.25516	empirical Bayes t-test	0	---	0	---	---	---	212087_s_at	1	0.78385	0.0413605	0.255156	---	intracellular	nucleotide binding
PRPS1	NM_002764	phosphoribosyl pyrophosphate synthetase 1	0.83146	0.041458	0.25516	empirical Bayes t-test	1	209440_at	1	0.85078	0.043312	0.15752	209440_at	1	0.83146	0.0414577	0.255156	purine base metabolic process	cytosol	magnesium ion binding
VPS18	NM_020857	vacuolar protein sorting 18 homolog (S. cerevisiae)	0.80892	0.041506	0.25516	empirical Bayes t-test	0	---	0	---	---	---	223346_at	1	0.80892	0.0415063	0.255156	transport	lysosome	actin binding
OXSM	NM_017897	3-oxoacyl-ACP synthase, mitochondrial	1.24343	0.041577	0.15595	ordinary t-test	0	219133_at	1	1.24343	0.041577	0.15595	---	0	---	---	---	fatty acid biosynthetic process	mitochondrion	catalytic activity
CEP27	NM_001130447	centrosomal protein 27kDa	1.21999	0.041579	0.15595	ordinary t-test	0	220071_x_at	1	1.21999	0.041579	0.15595	---	0	---	---	---	---	centrosome	---
TMEM9B	NM_020644	TMEM9 domain family, member B	1.16616	0.041651	0.15595	ordinary t-test	0	218065_s_at	1	1.16616	0.041651	0.15595	---	0	---	---	---	positive regulation of I-kappaB kinase	membrane	signal transducer activity
VAMP1	NM_014231	vesicle-associated membrane protein 1 (synaptobrevin 1)	0.84275	0.04172	0.15595	ordinary t-test	0	207100_s_at	1	0.84275	0.04172	0.15595	---	0	---	---	---	vesicle-mediated transport	mitochondrion	protein binding
ARRDC1	NM_152285	arrestin domain containing 1	0.80172	0.041722	0.15595	ordinary t-test	0	226405_s_at	1	0.80172	0.041722	0.15595	---	0	---	---	---	---	---	---
LRRFIP1	NM_004735	leucine rich repeat (in FLII) interacting protein 1	0.78031	0.041775	0.25516	empirical Bayes t-test	0	---	0	---	---	---	201861_s_at	1	0.78031	0.0417751	0.255156	transcription	nucleus	DNA binding
CENTG3	NM_001042535	centaurin, gamma 3	0.89137	0.041782	0.15595	ordinary t-test	0	225789_at	1	0.89137	0.041782	0.15595	---	0	---	---	---	transport	Golgi trans cisterna	nucleotide binding
MAGED1	NM_001005332	melanoma antigen family D, 1	0.83431	0.041792	0.25516	empirical Bayes t-test	1	209014_at	1	0.84549	0.042226	0.15635	209014_at	1	0.83431	0.0417918	0.255156	regulation of transcription, DNA-dependent	cytoplasm	transcription coactivator activity
TARBP2	NM_004178	TAR (HIV-1) RNA binding protein 2	0.88779	0.041793	0.15595	ordinary t-test	0	203677_s_at	1	0.88779	0.041793	0.15595	---	0	---	---	---	regulation of transcription, DNA-dependent	intracellular	RNA binding
FBXL16	NM_153350	F-box and leucine-rich repeat protein 16	0.81253	0.041804	0.25516	empirical Bayes t-test	0	---	0	---	---	---	227641_at	1	0.81253	0.0418036	0.255156	---	---	protein binding
LBA1	NM_014831	lupus brain antigen 1	0.80347	0.041805	0.25516	empirical Bayes t-test	0	---	0	---	---	---	213261_at	1	0.80347	0.0418051	0.255156	DNA repair	---	DNA binding
EFTUD1	NM_001040610	elongation factor Tu GTP binding domain containing 1	0.79913	0.041953	0.25516	empirical Bayes t-test	0	---	0	---	---	---	218973_at	1	0.79913	0.0419528	0.255156	translation	---	nucleotide binding
MAP3K4	NM_005922	mitogen-activated protein kinase kinase kinase 4	0.83352	0.04199	0.25516	empirical Bayes t-test	0	---	0	---	---	---	204089_x_at	1	0.83352	0.0419896	0.255156	activation of MAPKK activity	---	nucleotide binding
KLF16	NM_031918	Kruppel-like factor 16	0.84724	0.042003	0.15635	ordinary t-test	0	224111_x_at	1	0.84724	0.042003	0.15635	---	0	---	---	---	transcription	intracellular	nucleic acid binding
PRKD2	NM_001079880	protein kinase D2	0.80294	0.042029	0.15635	ordinary t-test	0	209282_at	1	0.80294	0.042029	0.15635	---	0	---	---	---	protein amino acid phosphorylation	intracellular	nucleotide binding
IREB2	NM_004136	iron-responsive element binding protein 2	1.41776	0.042051	0.15635	ordinary t-test	0	225892_at	1	1.41776	0.042051	0.15635	---	0	---	---	---	cellular iron ion homeostasis	cytoplasm	RNA binding
TBC1D25	NM_002536	TBC1 domain family, member 25	0.784	0.042053	0.25516	empirical Bayes t-test	0	---	0	---	---	---	226173_at	1	0.784	0.042053	0.255156	regulation of Rab GTPase activity	intracellular	GTPase activator activity
UTX	NM_021140	ubiquitously transcribed tetratricopeptide repeat, X chromosome	1.29035	0.042122	0.15635	ordinary t-test	0	203992_s_at	1	1.29035	0.042122	0.15635	---	0	---	---	---	chromatin modification	nucleus	binding
COX1	---	cytochrome c oxidase I	0.86659	0.042242	0.15635	ordinary t-test	0	1553538_s_at	1	0.86659	0.042242	0.15635	---	0	---	---	---	mitochondrial electron transport, cytochrome c to oxygen	mitochondrion	rhodopsin-like receptor activity
RNF13	NM_007282	ring finger protein 13	1.38137	0.04225	0.15635	ordinary t-test	0	201780_s_at	1	1.38137	0.04225	0.15635	---	0	---	---	---	---	nucleus	protein binding
WIPI1	NM_017983	WD repeat domain, phosphoinositide interacting 1	1.21857	0.04228	0.15635	ordinary t-test	0	213836_s_at	1	1.21857	0.04228	0.15635	---	0	---	---	---	autophagy	pre-autophagosomal structure	receptor binding
MAPK1	NM_002745	mitogen-activated protein kinase 1	1.18419	0.0423	0.15635	ordinary t-test	0	1552264_a_at	1	1.18419	0.0423	0.15635	---	0	---	---	---	MAPKKK cascade	nucleus	nucleotide binding
WBSCR16	NM_030798	Williams-Beuren syndrome chromosome region 16	0.81327	0.042383	0.15635	ordinary t-test	0	1554410_a_at	1	0.81327	0.042383	0.15635	---	0	---	---	---	---	---	---
ZNF430	NM_025189	zinc finger protein 430	1.21742	0.042389	0.15635	ordinary t-test	0	206829_x_at	1	1.21742	0.042389	0.15635	---	0	---	---	---	transcription	intracellular	nucleic acid binding
EMP3	NM_001425	epithelial membrane protein 3	0.85217	0.042412	0.15635	ordinary t-test	0	203729_at	1	0.85217	0.042412	0.15635	---	0	---	---	---	negative regulation of cell proliferation	membrane	---
CSGLCA-T	NM_019015	chondroitin sulfate glucuronyltransferase	0.79106	0.042446	0.25516	empirical Bayes t-test	1	55093_at	1	0.79123	0.048361	0.16174	55093_at	1	0.79106	0.0424462	0.255156	---	Golgi apparatus	transferase activity
ANXA6	NM_001155	annexin A6	0.80144	0.042558	0.25516	empirical Bayes t-test	1	200982_s_at	1	0.81965	0.04708	0.16088	200982_s_at	1	0.80144	0.0425582	0.255156	---	cytoplasm	calcium ion binding
MFSD8	NM_152778	Major facilitator superfamily domain containing 8	1.55157	0.042624	0.15699	ordinary t-test	0	228282_at	1	1.55157	0.042624	0.15699	---	0	---	---	---	transport	lysosome	transporter activity
NUCB1	NM_006184	nucleobindin 1	0.67984	0.042741	0.157	ordinary t-test	0	200649_at	1	0.67984	0.042741	0.157	---	0	---	---	---	---	extracellular space	DNA binding
BPTF	NM_004459	bromodomain PHD finger transcription factor	0.79424	0.042762	0.25516	empirical Bayes t-test	0	---	0	---	---	---	209271_at	1	0.79424	0.0427621	0.255156	negative regulation of transcription from RNA polymerase II promoter	nucleus	protein binding
PPP1R3B	NM_024607	protein phosphatase 1, regulatory (inhibitor) subunit 3B	1.30416	0.042795	0.157	ordinary t-test	0	222662_at	1	1.30416	0.042795	0.157	---	0	---	---	---	carbohydrate metabolic process	---	---
MRPL48	NM_016055	mitochondrial ribosomal protein L48	1.26352	0.042864	0.157	ordinary t-test	0	218281_at	1	1.26352	0.042864	0.157	---	0	---	---	---	translation	intracellular	structural constituent of ribosome
ZFAND3	NM_021943	zinc finger, AN1-type domain 3	0.83856	0.04287	0.157	ordinary t-test	1	218020_s_at	1	0.83856	0.04287	0.157	218020_s_at	1	0.83204	0.0444122	0.255403	---	---	DNA binding
GPR132	NM_013345	G protein-coupled receptor 132	0.83724	0.042931	0.25516	empirical Bayes t-test	0	---	0	---	---	---	223887_at	1	0.83724	0.0429308	0.255156	G1	plasma membrane	rhodopsin-like receptor activity
ATN1	NM_001007026	atrophin 1	0.81286	0.042931	0.15708	ordinary t-test	0	40489_at	1	0.81286	0.042931	0.15708	---	0	---	---	---	central nervous system development	nucleus	protein binding
CCDC92	NM_025140	coiled-coil domain containing 92	0.83365	0.042934	0.25516	empirical Bayes t-test	0	---	0	---	---	---	218175_at	1	0.83365	0.0429344	0.255156	---	---	---
SFRS11	NM_004768	splicing factor, arginine/serine-rich 11	1.45575	0.042986	0.15713	ordinary t-test	0	200685_at	1	1.45575	0.042986	0.15713	---	0	---	---	---	nuclear mRNA splicing, via spliceosome	nucleus	nucleotide binding
INPPL1	NM_001567	inositol polyphosphate phosphatase-like 1	0.84276	0.042992	0.25516	empirical Bayes t-test	0	---	0	---	---	---	201598_s_at	1	0.84276	0.0429922	0.255156	phosphate metabolic process	cytoplasm	actin binding
CBR4	NM_032783	carbonyl reductase 4	1.28102	0.043031	0.25516	empirical Bayes t-test	0	---	0	---	---	---	1553693_s_at	1	1.28102	0.0430315	0.255156	metabolic process	cytoplasm	catalytic activity
MUM1	NM_032853	melanoma associated antigen (mutated) 1	0.83921	0.043137	0.25516	empirical Bayes t-test	0	---	0	---	---	---	223347_at	1	0.83921	0.0431372	0.255156	---	---	---
SSH2	NM_033389	slingshot homolog 2 (Drosophila)	1.17612	0.043179	0.15752	ordinary t-test	0	1554114_s_at	1	1.17612	0.043179	0.15752	---	0	---	---	---	protein amino acid dephosphorylation	cytoplasm	actin binding
EHD1	NM_006795	EH-domain containing 1	0.73478	0.043204	0.25516	empirical Bayes t-test	0	---	0	---	---	---	209038_s_at	1	0.73478	0.0432036	0.255156	endocytosis	endosome	nucleotide binding
TLR4	NM_138554	toll-like receptor 4	1.62192	0.043216	0.15752	ordinary t-test	0	232068_s_at	1	1.62192	0.043216	0.15752	---	0	---	---	---	inflammatory response	plasma membrane	lipopolysaccharide binding
RPL9	NM_000661	ribosomal protein L9	1.63385	0.04323	0.15752	ordinary t-test	0	200032_s_at	1	1.63385	0.04323	0.15752	---	0	---	---	---	translation	intracellular	RNA binding
HLA-F	NM_001098478	major histocompatibility complex, class I, F	0.87172	0.04326	0.25516	empirical Bayes t-test	0	---	0	---	---	---	204806_x_at	1	0.87172	0.0432597	0.255156	antigen processing and presentation of peptide antigen via MHC class I	membrane	MHC class I receptor activity
RPL15	NM_002948	ribosomal protein L15	1.24471	0.043306	0.15752	ordinary t-test	0	221475_s_at	1	1.24471	0.043306	0.15752	---	0	---	---	---	translation	intracellular	RNA binding
ME2	NM_002396	malic enzyme 2, NAD(+)-dependent, mitochondrial	1.23023	0.043458	0.15779	ordinary t-test	0	209397_at	1	1.23023	0.043458	0.15779	---	0	---	---	---	malate metabolic process	mitochondrion	catalytic activity
ITGB2	NM_000211	integrin, beta 2 (complement component 3 receptor 3 and 4 subunit)	0.65226	0.043546	0.15779	ordinary t-test	0	236988_x_at	1	0.65226	0.043546	0.15779	---	0	---	---	---	apoptosis	plasma membrane	receptor activity
ROCK1	NM_005406	Rho-associated, coiled-coil containing protein kinase 1	1.34713	0.043621	0.15779	ordinary t-test	0	213044_at	1	1.34713	0.043621	0.15779	---	0	---	---	---	cytokinesis	Golgi membrane	nucleotide binding
IDI1	NM_004508	isopentenyl-diphosphate delta isomerase 1	1.31486	0.043622	0.15779	ordinary t-test	0	208881_x_at	1	1.31486	0.043622	0.15779	---	0	---	---	---	steroid biosynthetic process	peroxisome	magnesium ion binding
THOC7	NM_025075	THO complex 7 homolog (Drosophila)	1.28397	0.043694	0.15779	ordinary t-test	0	218334_at	1	1.28397	0.043694	0.15779	---	0	---	---	---	---	nucleus	---
CDC27	NM_001114091	cell division cycle 27 homolog (S. cerevisiae)	0.83	0.043718	0.2554	empirical Bayes t-test	0	---	0	---	---	---	217879_at	1	0.83	0.0437184	0.255403	mitotic metaphase	nucleus	binding
HOPX	NM_032495	HOP homeobox	1.38356	0.043782	0.1578	ordinary t-test	0	211597_s_at	1	1.38356	0.043782	0.1578	---	0	---	---	---	trophectodermal cell differentiation	nucleus	DNA binding
IDH3B	NM_006899	isocitrate dehydrogenase 3 (NAD+) beta	0.86179	0.04382	0.2554	empirical Bayes t-test	0	---	0	---	---	---	201509_at	1	0.86179	0.0438204	0.255403	tricarboxylic acid cycle	mitochondrion	magnesium ion binding
MYADM	NM_001020818	myeloid-associated differentiation marker	0.72827	0.043875	0.1578	ordinary t-test	1	224920_x_at	1	0.72827	0.043875	0.1578	225673_at	1	0.79091	0.0444145	0.255403	---	membrane	---
TLE4	NM_007005	transducin-like enhancer of split 4 (E(sp1) homolog, Drosophila)	1.41839	0.043885	0.1578	ordinary t-test	0	216997_x_at	1	1.41839	0.043885	0.1578	---	0	---	---	---	transcription	nucleus	---
ISCA1	NM_030940	iron-sulfur cluster assembly 1 homolog (S. cerevisiae)	1.47655	0.043887	0.1578	ordinary t-test	0	221425_s_at	1	1.47655	0.043887	0.1578	---	0	---	---	---	iron-sulfur cluster assembly	mitochondrion	structural molecule activity
BRD4	NM_014299	bromodomain containing 4	0.66411	0.043958	0.1578	ordinary t-test	0	202102_s_at	1	0.66411	0.043958	0.1578	---	0	---	---	---	---	nucleus	---
PNPLA8	NM_015723	patatin-like phospholipase domain containing 8	1.37469	0.043979	0.1578	ordinary t-test	0	223982_s_at	1	1.37469	0.043979	0.1578	---	0	---	---	---	lipid metabolic process	intracellular	lysophospholipase activity
DVL3	NM_004423	dishevelled, dsh homolog 3 (Drosophila)	0.8473	0.043994	0.1578	ordinary t-test	0	201908_at	1	0.8473	0.043994	0.1578	---	0	---	---	---	signal transduction	intracellular	signal transducer activity
FBXW5	NM_018998	F-box and WD repeat domain containing 5	0.83813	0.044021	0.1578	ordinary t-test	0	223050_s_at	1	0.83813	0.044021	0.1578	---	0	---	---	---	---	---	protein binding
MTMR2	NM_016156	myotubularin related protein 2	1.63807	0.044119	0.15799	ordinary t-test	0	203211_s_at	1	1.63807	0.044119	0.15799	---	0	---	---	---	protein amino acid dephosphorylation	nucleus	inositol or phosphatidylinositol phosphatase activity
VGLL4	NM_001128219	vestigial like 4 (Drosophila)	0.82902	0.044154	0.15799	ordinary t-test	0	214004_s_at	1	0.82902	0.044154	0.15799	---	0	---	---	---	transcription	nucleus	---
PITRM1	NM_014889	pitrilysin metallopeptidase 1	0.8422	0.04416	0.2554	empirical Bayes t-test	0	---	0	---	---	---	205273_s_at	1	0.8422	0.0441604	0.255403	proteolysis	mitochondrion	catalytic activity
PURB	NM_033224	purine-rich element binding protein B	1.17238	0.044206	0.15803	ordinary t-test	0	225120_at	1	1.17238	0.044206	0.15803	---	0	---	---	---	transcription	nucleus	translation repressor activity, nucleic acid binding
GTF2F1	NM_002096	general transcription factor IIF, polypeptide 1, 74kDa	0.82084	0.044274	0.2554	empirical Bayes t-test	0	---	0	---	---	---	202355_s_at	1	0.82084	0.0442737	0.255403	nuclear mRNA splicing, via spliceosome	nucleus	DNA binding
UNC84B	NM_015374	unc-84 homolog B (C. elegans)	0.8901	0.044322	0.15816	ordinary t-test	0	212144_at	1	0.8901	0.044322	0.15816	---	0	---	---	---	nuclear membrane organization and biogenesis	nuclear chromosome, telomeric region	protein binding
ATP8A1	NM_001105529	ATPase, aminophospholipid transporter (APLT), class I, type 8A, member 1	1.52018	0.044561	0.15833	ordinary t-test	0	213106_at	1	1.52018	0.044561	0.15833	---	0	---	---	---	transport	membrane	nucleotide binding
PARVG	NM_022141	parvin, gamma	0.85001	0.044575	0.15833	ordinary t-test	1	223562_at	1	0.85001	0.044575	0.15833	233510_s_at	1	0.86679	0.0483814	0.255403	cell adhesion	cytoplasm	actin binding
ATP6V1C1	NM_001695	ATPase, H+ transporting, lysosomal 42kDa, V1 subunit C1	1.21066	0.044649	0.15845	ordinary t-test	0	226463_at	1	1.21066	0.044649	0.15845	---	0	---	---	---	transport	proton-transporting two-sector ATPase complex	transporter activity
TREML1	NM_178174	triggering receptor expressed on myeloid cells-like 1	0.64057	0.044755	0.15858	ordinary t-test	0	1555659_a_at	1	0.64057	0.044755	0.15858	---	0	---	---	---	innate immune response	cytoplasm	receptor activity
KLHL8	NM_020803	kelch-like 8 (Drosophila)	1.2611	0.044804	0.15858	ordinary t-test	0	226874_at	1	1.2611	0.044804	0.15858	---	0	---	---	---	---	---	protein binding
BAZ2A	NM_013449	bromodomain adjacent to zinc finger domain, 2A	0.83402	0.044807	0.15858	ordinary t-test	0	201354_s_at	1	0.83402	0.044807	0.15858	---	0	---	---	---	chromatin remodeling	nucleus	DNA binding
MAFK	NM_002360	v-maf musculoaponeurotic fibrosarcoma oncogene homolog K (avian)	0.75548	0.044815	0.2554	empirical Bayes t-test	1	226206_at	1	0.74096	0.045387	0.15939	226206_at	1	0.75548	0.0448148	0.255403	transcription	nucleus	DNA binding
CSGALNACT2	NM_018590	chondroitin sulfate N-acetylgalactosaminyltransferase 2	1.56829	0.044923	0.15882	ordinary t-test	0	222235_s_at	1	1.56829	0.044923	0.15882	---	0	---	---	---	proteoglycan biosynthetic process	Golgi apparatus	protein binding
ZNF509	NM_145291	zinc finger protein 509	1.16046	0.044958	0.15882	ordinary t-test	0	229089_at	1	1.16046	0.044958	0.15882	---	0	---	---	---	PRIMEde novoPRIME pyrimidine base biosynthetic process	intracellular	nucleic acid binding
KEAP1	NM_012289	kelch-like ECH-associated protein 1	0.88034	0.045202	0.15939	ordinary t-test	0	202417_at	1	0.88034	0.045202	0.15939	---	0	---	---	---	in utero embryonic development	nucleus	protein binding
DNAJC17	NM_018163	DnaJ (Hsp40) homolog, subfamily C, member 17	0.83064	0.045347	0.2554	empirical Bayes t-test	0	---	0	---	---	---	219861_at	1	0.83064	0.0453467	0.255403	protein folding	---	nucleic acid binding
ELF1	NM_172373	E74-like factor 1 (ets domain transcription factor)	1.25931	0.04538	0.15939	ordinary t-test	0	212420_at	1	1.25931	0.04538	0.15939	---	0	---	---	---	regulation of cytokine production	nucleus	DNA binding
COPS5	NM_006837	COP9 constitutive photomorphogenic homolog subunit 5 (Arabidopsis)	1.22478	0.045452	0.15939	ordinary t-test	0	201652_at	1	1.22478	0.045452	0.15939	---	0	---	---	---	transcription from RNA polymerase II promoter	nucleus	transcription coactivator activity
RPL24	NM_000986	ribosomal protein L24	1.1554	0.045496	0.15939	ordinary t-test	0	200013_at	1	1.1554	0.045496	0.15939	---	0	---	---	---	translation	intracellular	RNA binding
STIM2	NM_020860	stromal interaction molecule 2	1.27051	0.045525	0.15939	ordinary t-test	0	225246_at	1	1.27051	0.045525	0.15939	---	0	---	---	---	transport	endoplasmic reticulum	calcium ion binding
TAGLN	NM_001001522	transgelin	0.77749	0.045537	0.15939	ordinary t-test	0	1555724_s_at	1	0.77749	0.045537	0.15939	---	0	---	---	---	muscle development	cytoplasm	actin binding
TAF15	NM_003487	TAF15 RNA polymerase II, TATA box binding protein (TBP)-associated factor, 68kDa	0.8451	0.045549	0.15939	ordinary t-test	0	202840_at	1	0.8451	0.045549	0.15939	---	0	---	---	---	protein homooligomerization	intracellular	nucleotide binding
RASSF4	NM_032023	Ras association (RalGDS/AF-6) domain family member 4	0.83276	0.045589	0.15939	ordinary t-test	0	221578_at	1	0.83276	0.045589	0.15939	---	0	---	---	---	cell cycle	---	protein binding
RNPC3	NM_017619	RNA-binding region (RNP1, RRM) containing 3	1.29774	0.045654	0.15939	ordinary t-test	0	229903_x_at	1	1.29774	0.045654	0.15939	---	0	---	---	---	mRNA processing	nucleus	nucleotide binding
TFAM	NM_003201	transcription factor A, mitochondrial	0.84462	0.045731	0.15939	ordinary t-test	0	203176_s_at	1	0.84462	0.045731	0.15939	---	0	---	---	---	DNA-dependent DNA replication	mitochondrion	DNA binding
HSD17B11	NM_016245	hydroxysteroid (17-beta) dehydrogenase 11	1.19562	0.045755	0.15939	ordinary t-test	0	217989_at	1	1.19562	0.045755	0.15939	---	0	---	---	---	steroid biosynthetic process	extracellular region	catalytic activity
HARS	NM_002109	histidyl-tRNA synthetase	0.87426	0.045756	0.15939	ordinary t-test	0	202042_at	1	0.87426	0.045756	0.15939	---	0	---	---	---	translation	cytoplasm	nucleotide binding
GCA	NM_012198	grancalcin, EF-hand calcium binding protein	1.40337	0.045766	0.15939	ordinary t-test	0	203765_at	1	1.40337	0.045766	0.15939	---	0	---	---	---	membrane fusion	cytoplasm	calcium ion binding
UBXN7	NM_015562	UBX domain protein 7	0.7855	0.04579	0.2554	empirical Bayes t-test	0	---	0	---	---	---	217100_s_at	1	0.7855	0.0457897	0.255403	---	---	---
ID2	NM_002166	inhibitor of DNA binding 2, dominant negative helix-loop-helix protein	1.23878	0.045805	0.15939	ordinary t-test	0	201566_x_at	1	1.23878	0.045805	0.15939	---	0	---	---	---	negative regulation of transcription from RNA polymerase II promoter	nucleus	protein binding
NUS1	NM_138459	nuclear undecaprenyl pyrophosphate synthase 1 homolog (S. cerevisiae)	1.3103	0.045833	0.15939	ordinary t-test	0	225070_at	1	1.3103	0.045833	0.15939	---	0	---	---	---	angiogenesis	membrane	receptor activity
ACSL1	NM_001995	acyl-CoA synthetase long-chain family member 1	1.38618	0.045939	0.15939	ordinary t-test	1	201963_at	1	1.38618	0.045939	0.15939	201963_at	1	1.3615	0.0492286	0.255403	lipid metabolic process	mitochondrion	magnesium ion binding
PRR11	NM_018304	proline rich 11	1.215	0.045948	0.15939	ordinary t-test	0	219392_x_at	1	1.215	0.045948	0.15939	---	0	---	---	---	---	---	---
H2AFX	NM_002105	H2A histone family, member X	0.84559	0.045978	0.15939	ordinary t-test	0	205436_s_at	1	0.84559	0.045978	0.15939	---	0	---	---	---	double-strand break repair via homologous recombination	nucleosome	DNA binding
CYP1B1	NM_000104	cytochrome P450, family 1, subfamily B, polypeptide 1	1.33817	0.04598	0.15939	ordinary t-test	0	202436_s_at	1	1.33817	0.04598	0.15939	---	0	---	---	---	cellular aromatic compound metabolic process	endoplasmic reticulum	monooxygenase activity
RASGRP2	NM_001098670	RAS guanyl releasing protein 2 (calcium and DAG-regulated)	0.84151	0.046121	0.2554	empirical Bayes t-test	1	208206_s_at	1	0.85652	0.048162	0.16163	208206_s_at	1	0.84151	0.0461211	0.255403	regulation of cell growth	intracellular	guanyl-nucleotide exchange factor activity
TCEB3	NM_003198	transcription elongation factor B (SIII), polypeptide 3 (110kDa, elongin A)	0.78813	0.04614	0.2554	empirical Bayes t-test	0	---	0	---	---	---	202818_s_at	1	0.78813	0.04614	0.255403	transcription	nucleus	DNA binding
NPM1	NM_001037738	nucleophosmin (nucleolar phosphoprotein B23, numatrin)	1.32481	0.046175	0.15974	ordinary t-test	0	221691_x_at	1	1.32481	0.046175	0.15974	---	0	---	---	---	intracellular protein transport	nucleus	nucleic acid binding
THOC6	NM_024339	THO complex 6 homolog (Drosophila)	0.83429	0.046218	0.15974	ordinary t-test	0	218848_at	1	0.83429	0.046218	0.15974	---	0	---	---	---	---	---	---
PRB1	NM_005039	proline-rich protein BstNI subfamily 1	0.80772	0.046276	0.15974	ordinary t-test	0	210597_x_at	1	0.80772	0.046276	0.15974	---	0	---	---	---	G-protein coupled receptor protein signaling pathway	extracellular region	rhodopsin-like receptor activity
UBR2	NM_015255	Ubiquitin protein ligase E3 component n-recognin 2	1.33651	0.046285	0.15974	ordinary t-test	0	215558_at	1	1.33651	0.046285	0.15974	---	0	---	---	---	protein catabolic process	nucleus	ubiquitin-protein ligase activity
MYNN	NM_018657	myoneurin	1.35924	0.046325	0.2554	empirical Bayes t-test	0	---	0	---	---	---	224206_x_at	1	1.35924	0.0463248	0.255403	transcription	intracellular	nucleic acid binding
LYPLA2	NM_007260	lysophospholipase II	0.86023	0.046385	0.15974	ordinary t-test	0	202292_x_at	1	0.86023	0.046385	0.15974	---	0	---	---	---	lipid metabolic process	cytoplasm	hydrolase activity
FUBP1	NM_003902	far upstream element (FUSE) binding protein 1	1.39041	0.04642	0.15974	ordinary t-test	0	214093_s_at	1	1.39041	0.04642	0.15974	---	0	---	---	---	transcription	nucleus	DNA binding
ETS2	NM_005239	v-ets erythroblastosis virus E26 oncogene homolog 2 (avian)	1.24389	0.04646	0.15974	ordinary t-test	0	201328_at	1	1.24389	0.04646	0.15974	---	0	---	---	---	skeletal development	nucleus	DNA binding
RAB32	NM_006834	RAB32, member RAS oncogene family	1.15045	0.046467	0.15974	ordinary t-test	0	204214_s_at	1	1.15045	0.046467	0.15974	---	0	---	---	---	small GTPase mediated signal transduction	mitochondrion	nucleotide binding
ADCK2	NM_052853	aarF domain containing kinase 2	0.89607	0.046489	0.15974	ordinary t-test	0	44120_at	1	0.89607	0.046489	0.15974	---	0	---	---	---	---	membrane	nucleotide binding
RNF145	NM_144726	ring finger protein 145	0.54034	0.046579	0.2554	empirical Bayes t-test	0	---	0	---	---	---	238949_at	1	0.54034	0.0465794	0.255403	---	membrane	protein binding
ARL11	NM_138450	ADP-ribosylation factor-like 11	1.36184	0.046596	0.2554	empirical Bayes t-test	0	---	0	---	---	---	1552691_at	1	1.36184	0.0465957	0.255403	small GTPase mediated signal transduction	intracellular	nucleotide binding
ZNF275	NM_001080485	zinc finger protein 275	0.82749	0.046639	0.2554	empirical Bayes t-test	0	---	0	---	---	---	225382_at	1	0.82749	0.0466394	0.255403	transcription	intracellular	nucleic acid binding
GALNT2	NM_004481	UDP-N-acetyl-alpha-D-galactosamine:polypeptide N-acetylgalactosaminyltransferase 2 (GalNAc-T2)	0.83876	0.04664	0.2554	empirical Bayes t-test	0	---	0	---	---	---	217788_s_at	1	0.83876	0.0466404	0.255403	immunoglobulin biosynthetic process	extracellular region	polypeptide N-acetylgalactosaminyltransferase activity
PDCD10	NM_007217	programmed cell death 10	1.52212	0.046706	0.2554	empirical Bayes t-test	0	---	0	---	---	---	210907_s_at	1	1.52212	0.0467062	0.255403	apoptosis	membrane	protein binding
MTIF3	NM_152912	mitochondrial translational initiation factor 3	1.21013	0.04673	0.16032	ordinary t-test	0	223356_s_at	1	1.21013	0.04673	0.16032	---	0	---	---	---	translation	mitochondrion	translation initiation factor activity
GDPD5	NM_030792	glycerophosphodiester phosphodiesterase domain containing 5	0.78108	0.04674	0.16032	ordinary t-test	0	213343_s_at	1	0.78108	0.04674	0.16032	---	0	---	---	---	glycerol metabolic process	cytoplasm	glycerophosphodiester phosphodiesterase activity
SIPA1L3	NM_015073	signal-induced proliferation-associated 1 like 3	0.87876	0.046761	0.2554	empirical Bayes t-test	0	---	0	---	---	---	37831_at	1	0.87876	0.0467612	0.255403	regulation of small GTPase mediated signal transduction	intracellular	GTPase activator activity
MYST4	NM_012330	MYST histone acetyltransferase (monocytic leukemia) 4	0.78037	0.046828	0.2554	empirical Bayes t-test	0	---	0	---	---	---	212452_x_at	1	0.78037	0.0468278	0.255403	nucleosome assembly	nucleosome	DNA binding
KLRD1	NM_001114396	killer cell lectin-like receptor subfamily D, member 1	1.3278	0.046831	0.16049	ordinary t-test	0	207795_s_at	1	1.3278	0.046831	0.16049	---	0	---	---	---	cell surface receptor linked signal transduction	plasma membrane	receptor activity
WDR77	NM_024102	WD repeat domain 77	0.85873	0.046857	0.2554	empirical Bayes t-test	0	---	0	---	---	---	201420_s_at	1	0.85873	0.0468568	0.255403	spliceosomal snRNP biogenesis	nucleus	---
OSTM1	NM_014028	osteopetrosis associated transmembrane protein 1	1.36764	0.046894	0.16056	ordinary t-test	0	235198_at	1	1.36764	0.046894	0.16056	---	0	---	---	---	---	membrane	---
NFKB2	NM_001077493	nuclear factor of kappa light polypeptide gene enhancer in B-cells 2 (p49/p100)	0.77192	0.046961	0.2554	empirical Bayes t-test	0	---	0	---	---	---	209636_at	1	0.77192	0.0469612	0.255403	follicular dendritic cell differentiation	nucleus	DNA binding
SLC15A3	NM_016582	solute carrier family 15, member 3	0.77342	0.047026	0.16087	ordinary t-test	0	219593_at	1	0.77342	0.047026	0.16087	---	0	---	---	---	transport	lysosome	transporter activity
TAP2	NM_000544	transporter 2, ATP-binding cassette, sub-family B (MDR/TAP)	0.77366	0.047133	0.2554	empirical Bayes t-test	0	---	0	---	---	---	204769_s_at	1	0.77366	0.0471327	0.255403	protein complex assembly	membrane fraction	nucleotide binding
AAMP	NM_001087	angio-associated, migratory cell protein	0.85003	0.047137	0.2554	empirical Bayes t-test	0	---	0	---	---	---	201511_at	1	0.85003	0.047137	0.255403	---	---	heparin binding
SYK	NM_003177	spleen tyrosine kinase	1.2859	0.047202	0.16088	ordinary t-test	0	244023_at	1	1.2859	0.047202	0.16088	---	0	---	---	---	serotonin secretion	cytoplasm	nucleotide binding
GMFG	NM_004877	glia maturation factor, gamma	1.18075	0.047234	0.16088	ordinary t-test	0	204220_at	1	1.18075	0.047234	0.16088	---	0	---	---	---	protein amino acid phosphorylation	intracellular	actin binding
CNOT3	NM_014516	CCR4-NOT transcription complex, subunit 3	0.75642	0.047277	0.2554	empirical Bayes t-test	0	---	0	---	---	---	203239_s_at	1	0.75642	0.0472767	0.255403	transcription	nucleus	protein binding
AATF	NM_012138	apoptosis antagonizing transcription factor	0.86905	0.047313	0.16098	ordinary t-test	0	209165_at	1	0.86905	0.047313	0.16098	---	0	---	---	---	anti-apoptosis	nucleus	transcription factor activity
MGEA5	NM_012215	meningioma expressed antigen 5 (hyaluronidase)	1.24463	0.047389	0.16098	ordinary t-test	0	200898_s_at	1	1.24463	0.047389	0.16098	---	0	---	---	---	glycoprotein catabolic process	nucleus	catalytic activity
ARCN1	NM_001655	archain 1	0.8389	0.047436	0.2554	empirical Bayes t-test	0	---	0	---	---	---	201176_s_at	1	0.8389	0.0474362	0.255403	transport	Golgi membrane	protein binding
PAIP2	NM_001033112	poly(A) binding protein interacting protein 2	1.30471	0.047447	0.16098	ordinary t-test	0	222984_at	1	1.30471	0.047447	0.16098	---	0	---	---	---	regulation of translation	cytoplasm	protein binding
RPL6	NM_000970	ribosomal protein L6	1.16916	0.047454	0.16098	ordinary t-test	0	200034_s_at	1	1.16916	0.047454	0.16098	---	0	---	---	---	regulation of transcription, DNA-dependent	intracellular	DNA binding
DCLRE1C	NM_001033855	DNA cross-link repair 1C (PSO2 homolog, S. cerevisiae)	1.2379	0.04754	0.2554	empirical Bayes t-test	0	---	0	---	---	---	219678_x_at	1	1.2379	0.0475396	0.255403	DNA repair	nucleus	magnesium ion binding
TRIM21	NM_003141	tripartite motif-containing 21	0.84116	0.047616	0.16123	ordinary t-test	0	204804_at	1	0.84116	0.047616	0.16123	---	0	---	---	---	---	intracellular	DNA binding
IKZF1	NM_006060	IKAROS family zinc finger 1 (Ikaros)	1.29604	0.047657	0.16123	ordinary t-test	0	220704_at	1	1.29604	0.047657	0.16123	---	0	---	---	---	transcription	intracellular	DNA binding
SP3	NM_001017371	Sp3 transcription factor	1.51523	0.04767	0.2554	empirical Bayes t-test	0	---	0	---	---	---	213168_at	1	1.51523	0.0476697	0.255403	transcription	intracellular	nucleic acid binding
ZNF862	NM_001099220	zinc finger protein 862	1.25343	0.04767	0.16123	ordinary t-test	0	226808_at	1	1.25343	0.04767	0.16123	---	0	---	---	---	transcription	intracellular	nucleic acid binding
TGFB1	NM_000660	transforming growth factor, beta 1	0.74024	0.047772	0.16132	ordinary t-test	0	203085_s_at	1	0.74024	0.047772	0.16132	---	0	---	---	---	skeletal development	extracellular region	transforming growth factor beta receptor binding
PYCR2	NM_013328	pyrroline-5-carboxylate reductase family, member 2	0.85873	0.047808	0.2554	empirical Bayes t-test	0	---	0	---	---	---	231715_s_at	1	0.85873	0.0478077	0.255403	proline biosynthetic process	---	catalytic activity
DUS2L	NM_017803	dihydrouridine synthase 2-like, SMM1 homolog (S. cerevisiae)	0.8742	0.047839	0.16132	ordinary t-test	0	47105_at	1	0.8742	0.047839	0.16132	---	0	---	---	---	tRNA processing	intracellular	RNA binding
INTS3	NM_023015	integrator complex subunit 3	0.828	0.047909	0.16132	ordinary t-test	0	202809_s_at	1	0.828	0.047909	0.16132	---	0	---	---	---	snRNA processing	nucleus	protein binding
SH3GLB1	NM_016009	SH3-domain GRB2-like endophilin B1	1.20388	0.047912	0.16132	ordinary t-test	0	209090_s_at	1	1.20388	0.047912	0.16132	---	0	---	---	---	protein insertion into mitochondrial membrane during induction of apoptosis	Golgi membrane	fatty acid binding
HMGN4	NM_006353	high mobility group nucleosomal binding domain 4	1.28058	0.04796	0.16132	ordinary t-test	0	209786_at	1	1.28058	0.04796	0.16132	---	0	---	---	---	---	chromatin	DNA binding
SSFA2	NM_001130445	sperm specific antigen 2	1.40649	0.047977	0.16132	ordinary t-test	0	202506_at	1	1.40649	0.047977	0.16132	---	0	---	---	---	---	cytoplasm	actin binding
ZMYM4	NM_005095	zinc finger, MYM-type 4	0.86932	0.047985	0.16132	ordinary t-test	0	202049_s_at	1	0.86932	0.047985	0.16132	---	0	---	---	---	multicellular organismal development	nucleus	DNA binding
BCL2A1	NM_001114735	BCL2-related protein A1	1.6092	0.048098	0.2554	empirical Bayes t-test	0	---	0	---	---	---	205681_at	1	1.6092	0.0480979	0.255403	apoptosis	intracellular	protein binding
FYTTD1	NM_001011537	forty-two-three domain containing 1	1.47588	0.048155	0.16163	ordinary t-test	0	224642_at	1	1.47588	0.048155	0.16163	---	0	---	---	---	---	---	---
RBM23	NM_001077351	RNA binding motif protein 23	0.84836	0.048175	0.2554	empirical Bayes t-test	0	---	0	---	---	---	219816_s_at	1	0.84836	0.0481753	0.255403	mRNA processing	nucleus	nucleotide binding
TANK	NM_004180	TRAF family member-associated NFKB activator	1.43607	0.048238	0.16163	ordinary t-test	0	209451_at	1	1.43607	0.048238	0.16163	---	0	---	---	---	signal transduction	cytoplasm	protein binding
PSMD3	NM_002809	proteasome (prosome, macropain) 26S subunit, non-ATPase, 3	0.83998	0.048263	0.2554	empirical Bayes t-test	0	---	0	---	---	---	201388_at	1	0.83998	0.0482631	0.255403	anaphase-promoting complex-dependent proteasomal ubiquitin-dependent protein catabolic process	proteasome complex	protein binding
LSM5	NM_001130710	LSM5 homolog, U6 small nuclear RNA associated (S. cerevisiae)	1.26613	0.048268	0.16163	ordinary t-test	0	211747_s_at	1	1.26613	0.048268	0.16163	---	0	---	---	---	mRNA processing	nucleus	RNA binding
UBL3	NM_007106	ubiquitin-like 3	1.46226	0.048286	0.16163	ordinary t-test	0	201534_s_at	1	1.46226	0.048286	0.16163	---	0	---	---	---	protein modification process	intracellular	---
RHBDD1	NM_032276	rhomboid domain containing 1	0.8175	0.04838	0.2554	empirical Bayes t-test	0	---	0	---	---	---	227414_at	1	0.8175	0.0483798	0.255403	---	membrane	serine-type endopeptidase activity
TMEM43	NM_024334	Transmembrane protein 43	1.20568	0.048519	0.2554	empirical Bayes t-test	0	---	0	---	---	---	233480_at	1	1.20568	0.0485192	0.255403	---	Golgi apparatus	---
ATG3	NM_022488	ATG3 autophagy related 3 homolog (S. cerevisiae)	1.23405	0.04853	0.16199	ordinary t-test	0	221492_s_at	1	1.23405	0.04853	0.16199	---	0	---	---	---	protein modification process	cytoplasmic ubiquitin ligase complex	protein binding
UNC93B1	NM_030930	unc-93 homolog B1 (C. elegans)	0.72328	0.04854	0.2554	empirical Bayes t-test	0	---	0	---	---	---	225869_s_at	1	0.72328	0.0485397	0.255403	---	membrane	---
SNAPC4	NM_003086	small nuclear RNA activating complex, polypeptide 4, 190kDa	0.80549	0.04863	0.16199	ordinary t-test	0	215926_x_at	1	0.80549	0.04863	0.16199	---	0	---	---	---	transcription	nucleus	DNA binding
E4F1	NM_004424	E4F transcription factor 1	0.88529	0.048642	0.16199	ordinary t-test	0	218524_at	1	0.88529	0.048642	0.16199	---	0	---	---	---	regulation of cell growth	intracellular	nucleic acid binding
SNHG11	NR_003239	small nucleolar RNA host gene (non-protein coding) 11	0.84129	0.048642	0.16199	ordinary t-test	0	226149_at	1	0.84129	0.048642	0.16199	---	0	---	---	---	---	---	---
HLA-DOA	NM_002119	major histocompatibility complex, class II, DO alpha	0.80373	0.048709	0.2554	empirical Bayes t-test	0	---	0	---	---	---	226878_at	1	0.80373	0.0487089	0.255403	antigen processing and presentation of peptide or polysaccharide antigen via MHC class II	plasma membrane	MHC class II receptor activity
PACS2	NM_001100913	phosphofurin acidic cluster sorting protein 2	0.81949	0.04871	0.16208	ordinary t-test	0	34406_at	1	0.81949	0.04871	0.16208	---	0	---	---	---	apoptosis	mitochondrion	---
NBR1	NM_005899	Neighbor of BRCA1 gene 2	1.30931	0.048753	0.16208	ordinary t-test	0	1568857_a_at	1	1.30931	0.048753	0.16208	---	0	---	---	---	---	---	GTP binding
DDR1	NM_001954	discoidin domain receptor tyrosine kinase 1	0.83084	0.048819	0.2554	empirical Bayes t-test	0	---	0	---	---	---	210749_x_at	1	0.83084	0.0488188	0.255403	protein amino acid phosphorylation	integral to plasma membrane	nucleotide binding
LSP1	NM_001013253	lymphocyte-specific protein 1	0.72051	0.048909	0.16246	ordinary t-test	0	203523_at	1	0.72051	0.048909	0.16246	---	0	---	---	---	cell motion	plasma membrane	actin binding
EPRS	NM_004446	glutamyl-prolyl-tRNA synthetase	0.78289	0.048929	0.2554	empirical Bayes t-test	0	---	0	---	---	---	200842_s_at	1	0.78289	0.0489293	0.255403	translation	soluble fraction	nucleotide binding
CAPG	NM_001747	capping protein (actin filament), gelsolin-like	0.78448	0.048995	0.2554	empirical Bayes t-test	0	---	0	---	---	---	201850_at	1	0.78448	0.0489947	0.255403	protein complex assembly	nucleus	actin binding
RNPEP	NM_020216	arginyl aminopeptidase (aminopeptidase B)	0.85515	0.049074	0.2554	empirical Bayes t-test	0	---	0	---	---	---	208270_s_at	1	0.85515	0.049074	0.255403	protein polyubiquitination	extracellular region	aminopeptidase activity
NR1H2	NM_007121	nuclear receptor subfamily 1, group H, member 2	0.81686	0.049109	0.2554	empirical Bayes t-test	0	---	0	---	---	---	218215_s_at	1	0.81686	0.0491089	0.255403	transcription	nucleus	DNA binding
FARSA	NM_004461	phenylalanyl-tRNA synthetase, alpha subunit	0.87464	0.049121	0.16302	ordinary t-test	0	216602_s_at	1	0.87464	0.049121	0.16302	---	0	---	---	---	translation	soluble fraction	nucleotide binding
PURA	NM_005859	purine-rich element binding protein A	0.73869	0.049183	0.2554	empirical Bayes t-test	0	---	0	---	---	---	204021_s_at	1	0.73869	0.0491827	0.255403	DNA unwinding during replication	nuclear chromosome, telomeric region	DNA binding
TGOLN2	NM_006464	trans-golgi network protein 2	0.76251	0.049202	0.2554	empirical Bayes t-test	0	---	0	---	---	---	212040_at	1	0.76251	0.0492016	0.255403	---	Golgi apparatus	---
CSTF2	NM_001325	cleavage stimulation factor, 3PRIME pre-RNA, subunit 2, 64kDa	0.85732	0.049246	0.2554	empirical Bayes t-test	0	---	0	---	---	---	204459_at	1	0.85732	0.0492461	0.255403	nuclear mRNA splicing, via spliceosome	nucleus	nucleotide binding
FUK	NM_145059	fucokinase	0.85064	0.049311	0.16336	ordinary t-test	0	226072_at	1	0.85064	0.049311	0.16336	---	0	---	---	---	metabolic process	cytoplasm	nucleotide binding
MTHFD1	NM_005956	methylenetetrahydrofolate dehydrogenase (NADP+ dependent) 1, methenyltetrahydrofolate cyclohydrolase, formyltetrahydrofolate synthetase	0.84245	0.049332	0.2554	empirical Bayes t-test	0	---	0	---	---	---	202309_at	1	0.84245	0.0493321	0.255403	histidine biosynthetic process	cytoplasm	nucleotide binding
DHPS	NM_001930	deoxyhypusine synthase	0.87208	0.049468	0.16336	ordinary t-test	0	211558_s_at	1	0.87208	0.049468	0.16336	---	0	---	---	---	translation	cytosol	protein binding
YPEL2	NM_001005404	yippee-like 2 (Drosophila)	1.30941	0.049481	0.16336	ordinary t-test	0	1556420_s_at	1	1.30941	0.049481	0.16336	---	0	---	---	---	---	nucleus	---
ETV6	NM_001987	ets variant gene 6 (TEL oncogene)	0.81476	0.049516	0.16336	ordinary t-test	0	225764_at	1	0.81476	0.049516	0.16336	---	0	---	---	---	transcription	nucleus	DNA binding
BLK	NM_001715	B lymphoid tyrosine kinase	0.74476	0.049557	0.2554	empirical Bayes t-test	0	---	0	---	---	---	206255_at	1	0.74476	0.0495566	0.255403	protein amino acid phosphorylation	---	nucleotide binding
ANAPC2	NM_013366	anaphase promoting complex subunit 2	0.7623	0.049583	0.2554	empirical Bayes t-test	0	---	0	---	---	---	218555_at	1	0.7623	0.0495827	0.255403	regulation of cyclin-dependent protein kinase activity	nucleoplasm	ubiquitin-protein ligase activity
POU2F2	NM_002698	POU class 2 homeobox 2	0.713	0.049617	0.2554	empirical Bayes t-test	0	---	0	---	---	---	211771_s_at	1	0.713	0.0496169	0.255403	transcription	nucleus	DNA binding
IRF4	NM_002460	interferon regulatory factor 4	0.80239	0.049645	0.2554	empirical Bayes t-test	0	---	0	---	---	---	204562_at	1	0.80239	0.0496451	0.255403	transcription	nucleus	DNA binding
NAG	NM_015909	neuroblastoma-amplified protein	0.86304	0.049665	0.16363	ordinary t-test	0	202926_at	1	0.86304	0.049665	0.16363	---	0	---	---	---	---	---	---
ANO9	NM_001012302	anoctamin 9	0.79435	0.049681	0.16363	ordinary t-test	0	227393_at	1	0.79435	0.049681	0.16363	---	0	---	---	---	---	membrane	---
ESCO1	NM_052911	establishment of cohesion 1 homolog 1 (S. cerevisiae)	1.37072	0.049754	0.16373	ordinary t-test	0	226866_at	1	1.37072	0.049754	0.16373	---	0	---	---	---	DNA repair	nucleus	zinc ion binding
STK10	NM_005990	serine/threonine kinase 10	0.84533	0.049826	0.2554	empirical Bayes t-test	0	---	0	---	---	---	203047_at	1	0.84533	0.0498264	0.255403	protein amino acid phosphorylation	---	nucleotide binding
RPL26L1	NM_016093	ribosomal protein L26-like 1	1.26671	0.049829	0.16377	ordinary t-test	0	218830_at	1	1.26671	0.049829	0.16377	---	0	---	---	---	translation	intracellular	structural constituent of ribosome
SUB1	NM_006713	SUB1 homolog (S. cerevisiae)	1.38643	0.049883	0.16377	ordinary t-test	0	214512_s_at	1	1.38643	0.049883	0.16377	---	0	---	---	---	transcription	nucleus	DNA binding
ZNF33A	NM_006954	zinc finger protein 33A	1.22094	0.049891	0.16377	ordinary t-test	0	231864_at	1	1.22094	0.049891	0.16377	---	0	---	---	---	transcription	intracellular	nucleic acid binding
ZNF828	NM_032436	zinc finger protein 828	0.78055	0.049933	0.2554	empirical Bayes t-test	0	---	0	---	---	---	226194_at	1	0.78055	0.0499331	0.255403	---	intracellular	zinc ion binding
*Abbreviations: BP, Biological Process; CC, Cellular Function; FC, fold change; FDR, false discovery rate, which was estimated by the Benjamini-Hochberg method; GO, Gene Ontology; MF, Molecular Function.
**The chosen test's results applied in the paper. If a gene is selected by either ordinary Student’s t-test or empirical Bayes moderated t-test (threshold: a nominal P value < 0.05), and if a gene was detected by both tests, then the test with the smaller nominalP value is chosen along with the corresponding fold change (FC) and FDR, and the FC,P value, FDR and method of choice are presented in t…
***A value 0 indicates that a nominal P value < 0.05 was detected by only one test, and a value 1 indicates that a nominal P value < 0.05 was detected by both tests.

## Sheet: Table_S3
Supplementary Table S3. A List of 576 Differentially Expressed Genes (Nominal P Value < 0.05; Sorted in an Ascending Order of Nominal P values) for Week 8 Placebo Group Between Responders (n = 6) and Non-responders (n = 19)*
Gene Symbol	GenBank Acc. Number	Gene Name	FC**	P_Value**	FDR**	Method**	Overlap***	PS_ID_Ordinary_Ttest	Method_Ordinary_Ttest	FC_Ordinary_Ttest	P_Value_Ordinary_Ttest	FDR_Ordinary_Ttest	PS_ID_Empirical_Bayes_Ttest	Method_Empirical_Bayes_Ttest	FC_Empirical_Bayes_Ttest	P_Value_Empirical_Bayes_Ttest	FDR_Empirical_Bayes_Ttest	GO BP	GO CC	GO MF
SMARCA2	NM_003070	SWI/SNF related, matrix associated, actin dependent regulator of chromatin, subfamily a, member 2	1.51434	0.00014	0.15637	ordinary t-test	0	206544_x_at	1	1.51434	0.00014	0.15637	---	0	---	---	---	transcription	nucleus	nucleotide binding
PCMT1	NM_005389	protein-L-isoaspartate (D-aspartate) O-methyltransferase	0.70232	0.000151	0.15637	ordinary t-test	0	205202_at	1	0.70232	0.000151	0.15637	---	0	---	---	---	protein_modification_process	cytoplasm	protein-L-isoaspartate (D-aspartate) O-methyltransferase activity
ZNF252	NR_023392	zinc finger protein 252	0.80621	0.000224	0.15637	ordinary t-test	0	228200_at	1	0.80621	0.000224	0.15637	---	0	---	---	---	regulation_of_transcription,_DNA-dependent	intracellular	nucleic acid binding
PSMA1	NM_002786	proteasome (prosome, macropain) subunit, alpha type, 1	0.71066	0.000232	0.15637	ordinary t-test	1	210759_s_at	1	0.71066	0.000232	0.15637	210759_s_at	1	0.79288	0.0107987	0.56827	ubiquitin-dependent_protein_catabolic_process	proteasome complex	RNA binding
SYNE2	NM_015180	spectrin repeat containing, nuclear envelope 2	1.63636	0.000234	0.15637	ordinary t-test	0	202761_s_at	1	1.63636	0.000234	0.15637	---	0	---	---	---	transcription	nucleus	DNA binding
EWSR1	NM_005243	Ewing sarcoma breakpoint region 1	1.47755	0.000252	0.15637	ordinary t-test	0	210011_s_at	1	1.47755	0.000252	0.15637	---	0	---	---	---	transcription	intracellular	nucleotide binding
PEX16	NM_004813	peroxisomal biogenesis factor 16	0.80011	0.000325	0.17285	ordinary t-test	0	221604_s_at	1	0.80011	0.000325	0.17285	---	0	---	---	---	protein_targeting_to_peroxisome	peroxisome	protein C-terminus binding
YLPM1	NM_019589	YLP motif containing 1	1.39155	0.000431	0.20058	ordinary t-test	0	212787_at	1	1.39155	0.000431	0.20058	---	0	---	---	---	---	nucleus	---
PHF12	NM_001033561	PHD finger protein 12	0.83721	0.000521	0.21552	ordinary t-test	0	231815_at	1	0.83721	0.000521	0.21552	---	0	---	---	---	transcription	nucleus	protein binding
LRRFIP2	NM_001134369	leucine rich repeat (in FLII) interacting protein 2	1.21616	0.000598	0.22264	ordinary t-test	0	220610_s_at	1	1.21616	0.000598	0.22264	---	0	---	---	---	Wnt_receptor_signaling_pathway	---	protein binding
PSMD9	NM_002813	proteasome (prosome, macropain) 26S subunit, non-ATPase, 9	0.80454	0.000715	0.23145	ordinary t-test	1	207805_s_at	1	0.80454	0.000715	0.23145	207805_s_at	1	0.80013	0.0494574	0.56827	ubiquitin-dependent_protein_catabolic_process	nucleus	transcription coactivator activity
NUP93	NM_014669	nucleoporin 93kDa	1.49816	0.000746	0.23145	ordinary t-test	0	202188_at	1	1.49816	0.000746	0.23145	---	0	---	---	---	transport	nucleus	protein binding
GNL3L	NM_019067	guanine nucleotide binding protein-like 3 (nucleolar)-like	1.57791	0.000784	0.56827	empirical Bayes t-test	1	205010_at	1	1.38667	0.003716	0.28353	205010_at	1	1.57791	0.000783774	0.56827	proteolysis	intracellular	nucleotide binding
TOR1B	NM_014506	torsin family 1, member B (torsin B)	1.25776	0.000918	0.2629	ordinary t-test	0	209593_s_at	1	1.25776	0.000918	0.2629	---	0	---	---	---	response_to_unfolded_protein	endoplasmic reticulum	nucleotide binding
SMARCC1	NM_003074	SWI/SNF related, matrix associated, actin dependent regulator of chromatin, subfamily c, member 1	1.46152	0.001033	0.2747	ordinary t-test	1	201075_s_at	1	1.46152	0.001033	0.2747	201075_s_at	1	1.2805	0.0410291	0.56827	chromatin_assembly_or_disassembly	chromatin	DNA binding
PRF1	NM_001083116	perforin 1 (pore forming protein)	1.75352	0.001183	0.27713	ordinary t-test	0	1553681_a_at	1	1.75352	0.001183	0.27713	---	0	---	---	---	apoptosis	membrane	calcium ion binding
CFDP1	NM_006324	craniofacial development protein 1	0.81092	0.001191	0.27713	ordinary t-test	1	203166_at	1	0.81092	0.001191	0.27713	203166_at	1	0.79285	0.00910019	0.56827	anti-apoptosis	---	---
GIGYF2	NM_001103146	GRB10 interacting GYF protein 2	1.39403	0.00141	0.28353	ordinary t-test	0	212260_at	1	1.39403	0.00141	0.28353	---	0	---	---	---	---	---	protein binding
INPP4B	NM_001101669	inositol polyphosphate-4-phosphatase, type II, 105kDa	0.68212	0.001478	0.28353	ordinary t-test	0	205376_at	1	0.68212	0.001478	0.28353	---	0	---	---	---	signal_transduction	---	phosphatidylinositol-3,4-bisphosphate 4-phosphatase activity
YRDC	NM_024640	yrdC domain containing (E. coli)	0.69702	0.00152	0.28353	ordinary t-test	0	218647_s_at	1	0.69702	0.00152	0.28353	---	0	---	---	---	---	mitochondrion	---
SPDEF	NM_012391	SAM pointed domain containing ets transcription factor	0.77114	0.001615	0.28353	ordinary t-test	0	213441_x_at	1	0.77114	0.001615	0.28353	---	0	---	---	---	transcription	nucleus	DNA binding
AKAP13	NM_006738	A kinase (PRKA) anchor protein 13	1.3986	0.001633	0.28353	ordinary t-test	1	224884_at	1	1.3986	0.001633	0.28353	208325_s_at	1	1.47967	0.0291216	0.56827	intracellular_signaling_cascade	intracellular	cAMP-dependent protein kinase activity
NHP2L1	NM_001003796	NHP2 non-histone chromosome protein 2-like 1 (S. cerevisiae)	0.76896	0.001677	0.28353	ordinary t-test	0	201076_at	1	0.76896	0.001677	0.28353	---	0	---	---	---	nuclear_mRNA_splicing,_via_spliceosome	nucleus	RNA binding
SERP1	NM_014445	stress-associated endoplasmic reticulum protein 1	0.87018	0.001764	0.28353	ordinary t-test	0	200971_s_at	1	0.87018	0.001764	0.28353	---	0	---	---	---	protein_modification_process	endoplasmic reticulum	---
DGCR14	NM_022719	DiGeorge syndrome critical region gene 14	1.63819	0.001913	0.28353	ordinary t-test	0	204383_at	1	1.63819	0.001913	0.28353	---	0	---	---	---	mRNA_processing	nucleus	nucleotide binding
CTPS	NM_001905	CTP synthase	0.79377	0.001995	0.28353	ordinary t-test	0	202613_at	1	0.79377	0.001995	0.28353	---	0	---	---	---	nucleobase,_nucleoside,_nucleotide_and_nucleic_acid_metabolic_process	cytosol	catalytic activity
DNLZ	NM_001080849	DNL-type zinc finger	0.6701	0.002101	0.28353	ordinary t-test	0	228272_at	1	0.6701	0.002101	0.28353	---	0	---	---	---	regulation_of_apoptosis	intracellular	protein binding
LSM4	NM_012321	LSM4 homolog, U6 small nuclear RNA associated (S. cerevisiae)	0.74637	0.002149	0.28353	ordinary t-test	0	202736_s_at	1	0.74637	0.002149	0.28353	---	0	---	---	---	mRNA_processing	nucleus	RNA binding
ARPC5L	NM_030978	actin related protein 2/3 complex, subunit 5-like	0.67248	0.002164	0.28353	ordinary t-test	0	226914_at	1	0.67248	0.002164	0.28353	---	0	---	---	---	regulation_of_actin_filament_polymerization	cytoplasm	actin binding
SHC1	NM_001130040	SHC (Src homology 2 domain containing) transforming protein 1	1.53776	0.002305	0.28353	ordinary t-test	0	201469_s_at	1	1.53776	0.002305	0.28353	---	0	---	---	---	MAPKKK_cascade	cytoplasm	transmembrane receptor protein tyrosine kinase adaptor protein activity
JTV1	NM_006303	JTV1 gene	0.8704	0.002451	0.28353	ordinary t-test	0	209971_x_at	1	0.8704	0.002451	0.28353	---	0	---	---	---	translation	---	protein binding
CDK6	NM_001259	cyclin-dependent kinase 6	1.42477	0.002454	0.28353	ordinary t-test	1	224848_at	1	1.42477	0.002454	0.28353	224848_at	1	1.3725	0.0190833	0.56827	G1_phase_of_mitotic_cell_cycle	cyclin-dependent protein kinase holoenzyme complex	nucleotide binding
RBMX2	NM_016024	RNA binding motif protein, X-linked 2	0.78799	0.002469	0.28353	ordinary t-test	0	204098_at	1	0.78799	0.002469	0.28353	---	0	---	---	---	---	---	nucleotide binding
PDCD7	NM_005707	programmed cell death 7	0.73333	0.002705	0.28353	ordinary t-test	0	231809_x_at	1	0.73333	0.002705	0.28353	---	0	---	---	---	apoptosis	nucleus	---
ZNF14	NM_021030	zinc finger protein 14	0.73468	0.002761	0.28353	ordinary t-test	0	219854_at	1	0.73468	0.002761	0.28353	---	0	---	---	---	transcription	intracellular	nucleic acid binding
CD74	NM_001025158	CD74 molecule, major histocompatibility complex, class II invariant chain	1.75645	0.002786	0.28353	ordinary t-test	0	1567628_at	1	1.75645	0.002786	0.28353	---	0	---	---	---	prostaglandin_biosynthetic_process	intracellular	cytokine binding
CISD1	NM_018464	CDGSH iron sulfur domain 1	0.77071	0.002881	0.28353	ordinary t-test	0	218597_s_at	1	0.77071	0.002881	0.28353	---	0	---	---	---	---	mitochondrion	iron ion binding
POLE3	NM_017443	polymerase (DNA directed), epsilon 3 (p17 subunit)	0.73299	0.002928	0.28353	ordinary t-test	0	208828_at	1	0.73299	0.002928	0.28353	---	0	---	---	---	DNA_replication	intracellular	DNA binding
NADSYN1	NM_018161	NAD synthetase 1	0.83258	0.003211	0.28353	ordinary t-test	0	232946_s_at	1	0.83258	0.003211	0.28353	---	0	---	---	---	nitrogen_compound_metabolic_process	cytosol	nucleotide binding
FBXO6	NM_018438	F-box protein 6	1.83812	0.003263	0.28353	ordinary t-test	0	231769_at	1	1.83812	0.003263	0.28353	---	0	---	---	---	proteolysis	---	protein binding
COL18A1	NM_030582	collagen, type XVIII, alpha 1	1.47962	0.003311	0.28353	ordinary t-test	0	209082_s_at	1	1.47962	0.003311	0.28353	---	0	---	---	---	phosphate_transport	extracellular region	structural molecule activity
MKI67IP	NM_032390	MKI67 (FHA domain) interacting nucleolar phosphoprotein	0.84013	0.003354	0.28353	ordinary t-test	0	224713_at	1	0.84013	0.003354	0.28353	---	0	---	---	---	protein_complex_assembly	condensed nuclear chromosome	nucleotide binding
RPL7L1	NM_198486	ribosomal protein L7-like 1	0.84344	0.003392	0.28353	ordinary t-test	0	224738_x_at	1	0.84344	0.003392	0.28353	---	0	---	---	---	translation	intracellular	structural constituent of ribosome
STK24	NM_001032296	serine/threonine kinase 24 (STE20 homolog, yeast)	1.25608	0.003518	0.28353	ordinary t-test	0	208854_s_at	1	1.25608	0.003518	0.28353	---	0	---	---	---	protein_amino_acid_phosphorylation	cytoplasm	nucleotide binding
SAFB	NM_002967	scaffold attachment factor B	1.28599	0.003748	0.28353	ordinary t-test	0	201747_s_at	1	1.28599	0.003748	0.28353	---	0	---	---	---	establishment_or_maintenance_of_chromatin_architecture	nucleus	nucleotide binding
TM2D3	NM_025141	TM2 domain containing 3	0.78755	0.003804	0.28353	ordinary t-test	0	1552426_a_at	1	0.78755	0.003804	0.28353	---	0	---	---	---	---	membrane	---
HIC2	NM_015094	hypermethylated in cancer 2	0.75392	0.004016	0.28353	ordinary t-test	1	212964_at	1	0.75392	0.004016	0.28353	212964_at	1	0.8213	0.0409171	0.56827	transcription	intracellular	nucleic acid binding
IFT80	NM_020800	intraflagellar transport 80 homolog (Chlamydomonas)	0.48683	0.004048	0.28353	ordinary t-test	0	1558956_s_at	1	0.48683	0.004048	0.28353	---	0	---	---	---	---	cytoplasm	---
GLO1	NM_006708	glyoxalase I	0.80507	0.0041	0.28353	ordinary t-test	0	200681_at	1	0.80507	0.0041	0.28353	---	0	---	---	---	carbohydrate_metabolic_process	cytoplasm	lactoylglutathione lyase activity
NUP98	NM_005387	nucleoporin 98kDa	1.38294	0.004151	0.28353	ordinary t-test	1	203195_s_at	1	1.38294	0.004151	0.28353	203195_s_at	1	1.37931	0.0050879	0.56827	protein_import_into_nucleus,_docking	nucleus	transporter activity
CAB39	NM_001130849	calcium binding protein 39	1.56265	0.004193	0.28353	ordinary t-test	0	224311_s_at	1	1.56265	0.004193	0.28353	---	0	---	---	---	---	cytoplasm	binding
SPON2	NM_001128325	spondin 2, extracellular matrix protein	1.64659	0.004234	0.28353	ordinary t-test	1	218638_s_at	1	1.64659	0.004234	0.28353	218638_s_at	1	1.43026	0.0272832	0.56827	immune_response	extracellular region	protein binding
ACYP2	NM_138448	acylphosphatase 2, muscle type	0.75262	0.004305	0.28353	ordinary t-test	0	206833_s_at	1	0.75262	0.004305	0.28353	---	0	---	---	---	phosphate_metabolic_process	---	acylphosphatase activity
ANKLE2	NM_015114	ankyrin repeat and LEM domain containing 2	0.79017	0.004392	0.28353	ordinary t-test	0	212200_at	1	0.79017	0.004392	0.28353	---	0	---	---	---	---	nuclear envelope	---
PARN	NM_001134477	poly(A)-specific ribonuclease (deadenylation nuclease)	1.25402	0.004397	0.28353	ordinary t-test	0	203905_at	1	1.25402	0.004397	0.28353	---	0	---	---	---	nuclear-transcribed_mRNA_catabolic_process,_nonsense-mediated_decay	nucleus	nucleotide binding
NSUN3	NM_022072	NOL1/NOP2/Sun domain family, member 3	0.70876	0.004399	0.28353	ordinary t-test	0	219458_s_at	1	0.70876	0.004399	0.28353	---	0	---	---	---	---	---	methyltransferase activity
ZNF606	NM_025027	zinc finger protein 606	0.75621	0.004409	0.28353	ordinary t-test	0	229707_at	1	0.75621	0.004409	0.28353	---	0	---	---	---	transcription	intracellular	nucleic acid binding
ING1	NM_005537	inhibitor of growth family, member 1	1.25036	0.004417	0.28353	ordinary t-test	0	209808_x_at	1	1.25036	0.004417	0.28353	---	0	---	---	---	cell_cycle	nucleus	protein binding
EXOSC4	NM_019037	exosome component 4	0.80922	0.004658	0.29393	ordinary t-test	0	218695_at	1	0.80922	0.004658	0.29393	---	0	---	---	---	rRNA_processing	exosome (RNase complex)	3PRIME-5PRIME-exoribonuclease activity
MAP4	NM_001134364	microtubule-associated protein 4	1.3451	0.004997	0.30325	ordinary t-test	0	243_g_at	1	1.3451	0.004997	0.30325	---	0	---	---	---	negative_regulation_of_microtubule_depolymerization	microtubule	structural molecule activity
PRIC285	NM_001037335	peroxisomal proliferator-activated receptor A interacting complex 285	1.64756	0.005049	0.56827	empirical Bayes t-test	1	228230_at	1	1.60518	0.011798	0.30949	228230_at	1	1.64756	0.00504891	0.56827	transcription	intracellular	nucleotide binding
SPAG7	NM_004890	sperm associated antigen 7	0.76868	0.005081	0.30325	ordinary t-test	0	200053_at	1	0.76868	0.005081	0.30325	---	0	---	---	---	---	nucleus	nucleic acid binding
FUCA1	NM_000147	fucosidase, alpha-L- 1, tissue	0.72134	0.005126	0.30325	ordinary t-test	1	202838_at	1	0.72134	0.005126	0.30325	202838_at	1	0.72253	0.00602425	0.56827	carbohydrate_metabolic_process	cytoplasm	catalytic activity
PHF11	NM_001040443	PHD finger protein 11	0.87788	0.005141	0.30325	ordinary t-test	0	221816_s_at	1	0.87788	0.005141	0.30325	---	0	---	---	---	---	---	protein binding
GPR68	NM_003485	G protein-coupled receptor 68	1.22	0.005348	0.30325	ordinary t-test	0	229055_at	1	1.22	0.005348	0.30325	---	0	---	---	---	inflammatory_response	plasma membrane	rhodopsin-like receptor activity
RAB11FIP3	NM_014700	RAB11 family interacting protein 3 (class II)	1.37944	0.005364	0.56827	empirical Bayes t-test	1	203933_at	1	1.39191	0.016026	0.31125	203933_at	1	1.37944	0.00536362	0.56827	---	endosome	calcium ion binding
ERP29	NM_001034025	endoplasmic reticulum protein 29	0.75626	0.00541	0.30325	ordinary t-test	0	201216_at	1	0.75626	0.00541	0.30325	---	0	---	---	---	protein_folding	endoplasmic reticulum	protein disulfide isomerase activity
EIF4B	NM_001417	eukaryotic translation initiation factor 4B	0.77791	0.005495	0.30325	ordinary t-test	1	211937_at	1	0.77791	0.005495	0.30325	211937_at	1	0.80218	0.0340645	0.56827	translation	cytosol	nucleotide binding
YTHDF3	NM_152758	YTH domain family, member 3	1.58234	0.00582	0.30325	ordinary t-test	0	1564053_a_at	1	1.58234	0.00582	0.30325	---	0	---	---	---	---	cytoplasm	---
NOL7	NM_016167	nucleolar protein 7, 27kDa	0.77503	0.005857	0.56827	empirical Bayes t-test	1	202882_x_at	1	0.80254	0.010139	0.30804	202882_x_at	1	0.77503	0.00585657	0.56827	---	nucleus	---
MBD6	NM_052897	methyl-CpG binding domain protein 6	1.72007	0.005905	0.56827	empirical Bayes t-test	1	226076_s_at	1	1.72345	0.009577	0.30804	226076_s_at	1	1.72007	0.00590493	0.56827	---	nucleus	DNA binding
FRYL	NM_015030	FRY-like	1.18786	0.00598	0.30325	ordinary t-test	0	212548_s_at	1	1.18786	0.00598	0.30325	---	0	---	---	---	transcription	---	binding
HIPK2	NM_001113239	homeodomain interacting protein kinase 2	1.61308	0.006092	0.56827	empirical Bayes t-test	1	225116_at	1	1.62685	0.00864	0.30804	225116_at	1	1.61308	0.00609166	0.56827	transcription	nucleus	nucleotide binding
ZNF84	NM_001127372	zinc finger protein 84	0.73128	0.006269	0.30325	ordinary t-test	0	228630_at	1	0.73128	0.006269	0.30325	---	0	---	---	---	transcription	intracellular	nucleic acid binding
INTS9	NM_018250	integrator complex subunit 9	1.18947	0.006407	0.30325	ordinary t-test	0	203941_at	1	1.18947	0.006407	0.30325	---	0	---	---	---	snRNA_processing	nucleus	protein binding
NDUFS8	NM_002496	NADH dehydrogenase (ubiquinone) Fe-S protein 8, 23kDa (NADH-coenzyme Q reductase)	0.6634	0.006498	0.30325	ordinary t-test	0	203189_s_at	1	0.6634	0.006498	0.30325	---	0	---	---	---	mitochondrial_electron_transport,_NADH_to_ubiquinone	mitochondrion	NADH dehydrogenase activity
POFUT2	NM_015227	protein O-fucosyltransferase 2	0.83416	0.006511	0.30325	ordinary t-test	0	209578_s_at	1	0.83416	0.006511	0.30325	---	0	---	---	---	carbohydrate_metabolic_process	endoplasmic reticulum	transferase activity
HSPH1	NM_006644	heat shock 105kDa/110kDa protein 1	0.71059	0.006523	0.30325	ordinary t-test	0	208744_x_at	1	0.71059	0.006523	0.30325	---	0	---	---	---	response_to_stress	cytoplasm	nucleotide binding
LY86	NM_004271	lymphocyte antigen 86	0.7554	0.006596	0.30325	ordinary t-test	1	205859_at	1	0.7554	0.006596	0.30325	205859_at	1	0.75332	0.00927715	0.56827	apoptosis	extracellular region	protein binding
PSAP	NM_001042465	prosaposin	1.50671	0.006653	0.30325	ordinary t-test	0	200866_s_at	1	1.50671	0.006653	0.30325	---	0	---	---	---	lipid_metabolic_process	extracellular space	cerebroside-sulfatase activity
DNAJC5	NM_025219	DnaJ (Hsp40) homolog, subfamily C, member 5	1.25065	0.006655	0.30325	ordinary t-test	0	224612_s_at	1	1.25065	0.006655	0.30325	---	0	---	---	---	protein_folding	membrane	heat shock protein binding
DIMT1L	NM_014473	DIM1 dimethyladenosine transferase 1-like (S. cerevisiae)	0.69816	0.006667	0.30325	ordinary t-test	0	210802_s_at	1	0.69816	0.006667	0.30325	---	0	---	---	---	rRNA_modification	nucleus	rRNA (adenine-N6,N6-)-dimethyltransferase activity
TXNL1	NM_004786	thioredoxin-like 1	0.85007	0.006736	0.30325	ordinary t-test	1	201588_at	1	0.85007	0.006736	0.30325	201588_at	1	0.81546	0.0232451	0.56827	transport	cytoplasm	disulfide oxidoreductase activity
CACYBP	NM_001007214	calcyclin binding protein	0.7294	0.006743	0.30325	ordinary t-test	1	201381_x_at	1	0.7294	0.006743	0.30325	201381_x_at	1	0.73166	0.00839312	0.56827	---	nucleus	protein binding
KBTBD2	NM_015483	kelch repeat and BTB (POZ) domain containing 2	1.58896	0.006805	0.30325	ordinary t-test	0	223585_x_at	1	1.58896	0.006805	0.30325	---	0	---	---	---	---	---	protein binding
ZDHHC24	NM_207340	zinc finger, DHHC-type containing 24	1.50005	0.006927	0.30325	ordinary t-test	0	205634_x_at	1	1.50005	0.006927	0.30325	---	0	---	---	---	---	membrane	zinc ion binding
XPO5	NM_020750	exportin 5	1.32053	0.006955	0.30325	ordinary t-test	0	223057_s_at	1	1.32053	0.006955	0.30325	---	0	---	---	---	transport	nucleus	tRNA binding
MPHOSPH10	NM_005791	M-phase phosphoprotein 10 (U3 small nucleolar ribonucleoprotein)	0.79801	0.006961	0.30325	ordinary t-test	0	212885_at	1	0.79801	0.006961	0.30325	---	0	---	---	---	rRNA_processing	nucleus	protein binding
MFF	NM_020194	mitochondrial fission factor	0.8687	0.006986	0.30325	ordinary t-test	0	223354_x_at	1	0.8687	0.006986	0.30325	---	0	---	---	---	---	membrane	---
CBX4	NM_003655	chromobox homolog 4 (Pc class homolog, Drosophila)	1.72622	0.006987	0.30325	ordinary t-test	0	206724_at	1	1.72622	0.006987	0.30325	---	0	---	---	---	chromatin_assembly_or_disassembly	chromatin	chromatin binding
PABPN1	NM_004643	poly(A) binding protein, nuclear 1	1.40123	0.007005	0.30325	ordinary t-test	1	213046_at	1	1.40123	0.007005	0.30325	213046_at	1	1.32319	0.0324067	0.56827	nuclear_mRNA_splicing,_via_spliceosome	nucleus	nucleotide binding
CLASP1	NM_015282	cytoplasmic linker associated protein 1	1.18884	0.007231	0.30686	ordinary t-test	1	212752_at	1	1.18884	0.007231	0.30686	212752_at	1	1.22052	0.0317098	0.56827	microtubule_cytoskeleton_organization_and_biogenesis	kinetochore	binding
PSME3	NM_005789	proteasome (prosome, macropain) activator subunit 3 (PA28 gamma; Ki)	1.34236	0.007292	0.30686	ordinary t-test	0	209853_s_at	1	1.34236	0.007292	0.30686	---	0	---	---	---	anaphase-promoting_complex-dependent_proteasomal_ubiquitin-dependent_protein_catabolic_process	proteasome complex	protein binding
RAB3GAP2	NM_012414	RAB3 GTPase activating protein subunit 2 (non-catalytic)	1.14187	0.007336	0.30686	ordinary t-test	0	202373_s_at	1	1.14187	0.007336	0.30686	---	0	---	---	---	intracellular_protein_transport	soluble fraction	GTPase activator activity
SNRPA1	NM_003090	small nuclear ribonucleoprotein polypeptide APRIME	0.78839	0.007418	0.30686	ordinary t-test	0	215722_s_at	1	0.78839	0.007418	0.30686	---	0	---	---	---	nuclear_mRNA_splicing,_via_spliceosome	nucleus	nucleic acid binding
PDCD4	NM_014456	programmed cell death 4 (neoplastic transformation inhibitor)	0.73491	0.007678	0.30719	ordinary t-test	0	212594_at	1	0.73491	0.007678	0.30719	---	0	---	---	---	apoptosis	nucleus	RNA binding
VCP	NM_007126	valosin-containing protein	1.35376	0.007722	0.30719	ordinary t-test	0	208649_s_at	1	1.35376	0.007722	0.30719	---	0	---	---	---	cell_cycle_checkpoint	nucleus	nucleotide binding
SYAP1	NM_032796	synapse associated protein 1, SAP47 homolog (Drosophila)	1.22023	0.007755	0.30719	ordinary t-test	0	225154_at	1	1.22023	0.007755	0.30719	---	0	---	---	---	---	nucleus	---
WDR1	NM_005112	WD repeat domain 1	1.84842	0.007756	0.30719	ordinary t-test	0	210935_s_at	1	1.84842	0.007756	0.30719	---	0	---	---	---	sensory_perception_of_sound	cytoplasm	actin binding
PELP1	NM_014389	proline, glutamate and leucine rich protein 1	1.32266	0.007822	0.56827	empirical Bayes t-test	1	215354_s_at	1	1.27367	0.032671	0.33233	215354_s_at	1	1.32266	0.00782195	0.56827	transcription	nucleus	binding
HIRA	NM_003325	HIR histone cell cycle regulation defective homolog A (S. cerevisiae)	1.65608	0.007866	0.30804	ordinary t-test	0	217427_s_at	1	1.65608	0.007866	0.30804	---	0	---	---	---	transcription	nucleus	transcription factor activity
COX4I1	NM_001861	cytochrome c oxidase subunit IV isoform 1	1.30916	0.007948	0.30804	ordinary t-test	0	213758_at	1	1.30916	0.007948	0.30804	---	0	---	---	---	generation_of_precursor_metabolites_and_energy	mitochondrion	cytochrome-c oxidase activity
NACA	NM_001113201	nascent polypeptide-associated complex alpha subunit	0.89546	0.008087	0.30804	ordinary t-test	0	208635_x_at	1	0.89546	0.008087	0.30804	---	0	---	---	---	transcription	nucleus	DNA binding
FUS	NM_004960	fusion (involved in t(12;16) in malignant liposarcoma)	1.32505	0.008183	0.30804	ordinary t-test	0	217370_x_at	1	1.32505	0.008183	0.30804	---	0	---	---	---	nuclear_mRNA_splicing,_via_spliceosome	intracellular	nucleotide binding
RFXANK	NM_003721	regulatory factor X-associated ankyrin-containing protein	0.80986	0.008487	0.30804	ordinary t-test	0	202758_s_at	1	0.80986	0.008487	0.30804	---	0	---	---	---	transcription	nucleus	DNA binding
FTSJ2	NM_013393	FtsJ homolog 2 (E. coli)	0.79065	0.008507	0.30804	ordinary t-test	1	218356_at	1	0.79065	0.008507	0.30804	218356_at	1	0.79365	0.0169768	0.56827	rRNA_processing	nucleus	methyltransferase activity
TSPAN31	NM_005981	tetraspanin 31	0.76156	0.008629	0.30804	ordinary t-test	0	203227_s_at	1	0.76156	0.008629	0.30804	---	0	---	---	---	positive_regulation_of_cell_proliferation	membrane fraction	---
FLI1	NM_002017	Friend leukemia virus integration 1	1.71832	0.008729	0.30804	ordinary t-test	0	210786_s_at	1	1.71832	0.008729	0.30804	---	0	---	---	---	transcription	nucleus	DNA binding
SKP1	NM_006930	S-phase kinase-associated protein 1	0.84636	0.008816	0.30804	ordinary t-test	0	200718_s_at	1	0.84636	0.008816	0.30804	---	0	---	---	---	ubiquitin-dependent_protein_catabolic_process	nucleoplasm	protein binding
GPRASP1	NM_001099410	G protein-coupled receptor associated sorting protein 1	0.67337	0.008868	0.30804	ordinary t-test	0	204793_at	1	0.67337	0.008868	0.30804	---	0	---	---	---	---	cytoplasm	binding
NIPBL	NM_015384	Nipped-B homolog (Drosophila)	1.18428	0.008931	0.30804	ordinary t-test	1	212469_at	1	1.18428	0.008931	0.30804	212469_at	1	1.18226	0.0353182	0.56827	cell_cycle	nucleus	binding
NADK	NM_023018	NAD kinase	1.63402	0.009092	0.30804	ordinary t-test	0	215159_s_at	1	1.63402	0.009092	0.30804	---	0	---	---	---	metabolic_process	cytosol	NAD+ kinase activity
CCNY	NM_145012	cyclin Y	0.85112	0.009243	0.30804	ordinary t-test	0	224652_at	1	0.85112	0.009243	0.30804	---	0	---	---	---	---	nucleus	---
GIT2	NM_014776	G protein-coupled receptor kinase interactor 2	1.37028	0.009323	0.30804	ordinary t-test	0	209876_at	1	1.37028	0.009323	0.30804	---	0	---	---	---	regulation_of_G-protein_coupled_receptor_protein_signaling_pathway	nucleoplasm	receptor activity
HM13	NM_030789	histocompatibility (minor) 13	0.76887	0.00942	0.30804	ordinary t-test	0	224615_x_at	1	0.76887	0.00942	0.30804	---	0	---	---	---	---	endoplasmic reticulum	aspartic-type endopeptidase activity
FXC1	NM_012192	fracture callus 1 homolog (rat)	0.723	0.009516	0.30804	ordinary t-test	0	222481_at	1	0.723	0.009516	0.30804	---	0	---	---	---	protein_targeting_to_mitochondrion	mitochondrion	zinc ion binding
RAB7L1	NM_003929	RAB7, member RAS oncogene family-like 1	0.65807	0.009552	0.30804	ordinary t-test	0	218700_s_at	1	0.65807	0.009552	0.30804	---	0	---	---	---	transport	plasma membrane	nucleotide binding
ZFP62	NM_152283	zinc finger protein 62 homolog (mouse)	0.70305	0.009711	0.30804	ordinary t-test	1	227796_at	1	0.70305	0.009711	0.30804	227796_at	1	0.72812	0.0348615	0.56827	transcription	intracellular	nucleic acid binding
BAZ1B	NM_032408	bromodomain adjacent to zinc finger domain, 1B	1.21446	0.009754	0.30804	ordinary t-test	0	208445_s_at	1	1.21446	0.009754	0.30804	---	0	---	---	---	chromatin_assembly_or_disassembly	condensed chromosome	transcription factor activity
AUP1	NM_181575	ancient ubiquitous protein 1	0.85767	0.009815	0.30804	ordinary t-test	0	220525_s_at	1	0.85767	0.009815	0.30804	---	0	---	---	---	metabolic_process	---	acyltransferase activity
NUPL2	NM_007342	nucleoporin like 2	0.77335	0.009842	0.30804	ordinary t-test	1	204003_s_at	1	0.77335	0.009842	0.30804	204003_s_at	1	0.80476	0.0265535	0.56827	protein_export_from_nucleus	nucleus	nucleic acid binding
MRPL55	NM_181441	mitochondrial ribosomal protein L55	0.81563	0.009909	0.30804	ordinary t-test	0	225719_s_at	1	0.81563	0.009909	0.30804	---	0	---	---	---	translation	mitochondrion	structural constituent of ribosome
OSBPL2	NM_014835	oxysterol binding protein-like 2	1.2221	0.00991	0.30804	ordinary t-test	0	209221_s_at	1	1.2221	0.00991	0.30804	---	0	---	---	---	transport	---	---
HDAC6	NM_006044	histone deacetylase 6	1.26074	0.010028	0.30804	ordinary t-test	0	206846_s_at	1	1.26074	0.010028	0.30804	---	0	---	---	---	transcription	histone deacetylase complex	actin binding
ELAVL1	NM_001419	ELAV (embryonic lethal, abnormal vision, Drosophila)-like 1 (Hu antigen R)	1.43491	0.010029	0.30804	ordinary t-test	0	201727_s_at	1	1.43491	0.010029	0.30804	---	0	---	---	---	multicellular_organismal_development	nucleus	nucleotide binding
DDIT4	NM_019058	DNA-damage-inducible transcript 4	1.54282	0.010082	0.56827	empirical Bayes t-test	1	202887_s_at	1	1.55469	0.012838	0.30949	202887_s_at	1	1.54282	0.0100816	0.56827	apoptosis	intracellular	---
ITGB2	NM_000211	integrin, beta 2 (complement component 3 receptor 3 and 4 subunit)	1.46724	0.0102	0.30804	ordinary t-test	0	1555349_a_at	1	1.46724	0.0102	0.30804	---	0	---	---	---	apoptosis	plasma membrane	receptor activity
DAG1	NM_004393	dystroglycan 1 (dystrophin-associated glycoprotein 1)	1.11318	0.01027	0.30804	ordinary t-test	0	205417_s_at	1	1.11318	0.01027	0.30804	---	0	---	---	---	morphogenesis_of_an_epithelial_sheet	extracellular region	calcium ion binding
ARID1A	NM_006015	AT rich interactive domain 1A (SWI-like)	1.72604	0.01056	0.56827	empirical Bayes t-test	0	---	0	---	---	---	210649_s_at	1	1.72604	0.0105599	0.56827	transcription	intracellular	DNA binding
WDR75	NM_032168	WD repeat domain 75	0.69433	0.010586	0.30804	ordinary t-test	0	224721_at	1	0.69433	0.010586	0.30804	---	0	---	---	---	---	nucleus	---
CITED2	NM_006079	Cbp/p300-interacting transactivator, with Glu/Asp-rich carboxy-terminal domain, 2	1.56193	0.010596	0.30804	ordinary t-test	0	207980_s_at	1	1.56193	0.010596	0.30804	---	0	---	---	---	transcription	nucleus	transcription factor activity
GAL3ST4	NM_024637	galactose-3-O-sulfotransferase 4	0.81762	0.010639	0.30804	ordinary t-test	1	219815_at	1	0.81762	0.010639	0.30804	219815_at	1	0.81495	0.0446966	0.56827	sulfur_metabolic_process	membrane fraction	galactosylceramide sulfotransferase activity
CCR6	NM_004367	chemokine (C-C motif) receptor 6	0.786	0.010744	0.30804	ordinary t-test	0	206983_at	1	0.786	0.010744	0.30804	---	0	---	---	---	cell_motion	plasma membrane	rhodopsin-like receptor activity
ST8SIA4	NM_005668	ST8 alpha-N-acetyl-neuraminide alpha-2,8-sialyltransferase 4	1.53127	0.010748	0.30804	ordinary t-test	0	206925_at	1	1.53127	0.010748	0.30804	---	0	---	---	---	protein_modification_process	Golgi membrane	alpha-N-acetylneuraminate alpha-2,8-sialyltransferase activity
LILRA2	NM_001130917	leukocyte immunoglobulin-like receptor, subfamily A (with TM domain), member 2	1.52308	0.010851	0.30804	ordinary t-test	0	211101_x_at	1	1.52308	0.010851	0.30804	---	0	---	---	---	defense_response	membrane	antigen binding
TMEM14A	NM_014051	transmembrane protein 14A	0.6579	0.01087	0.30804	ordinary t-test	0	218477_at	1	0.6579	0.01087	0.30804	---	0	---	---	---	---	membrane	---
SIPA1L1	NM_015556	Signal-induced proliferation-associated 1 like 1	1.43826	0.01096	0.56827	empirical Bayes t-test	0	---	0	---	---	---	202254_at	1	1.43826	0.0109603	0.56827	regulation_of_small_GTPase_mediated_signal_transduction	intracellular	GTPase activator activity
NCOR1	NM_006311	nuclear receptor co-repressor 1	1.45162	0.010992	0.30804	ordinary t-test	0	200857_s_at	1	1.45162	0.010992	0.30804	---	0	---	---	---	transcription	nucleus	DNA binding
EIF4A3	NM_014740	eukaryotic translation initiation factor 4A, isoform 3	1.17867	0.011044	0.30804	ordinary t-test	0	201303_at	1	1.17867	0.011044	0.30804	---	0	---	---	---	nuclear-transcribed_mRNA_catabolic_process,_nonsense-mediated_decay	nucleus	nucleotide binding
ATP2B4	NM_001001396	ATPase, Ca++ transporting, plasma membrane 4	1.35549	0.011087	0.30804	ordinary t-test	1	212135_s_at	1	1.35549	0.011087	0.30804	212135_s_at	1	1.35733	0.0118976	0.56827	transport	plasma membrane	nucleotide binding
GRSF1	NM_001098477	G-rich RNA sequence binding factor 1	0.8266	0.011218	0.30937	ordinary t-test	1	201520_s_at	1	0.8266	0.011218	0.30937	201520_s_at	1	0.82644	0.0474706	0.56827	mRNA_polyadenylation	cytoplasm	nucleotide binding
SUPV3L1	NM_003171	suppressor of var1, 3-like 1 (S. cerevisiae)	0.81653	0.011489	0.30949	ordinary t-test	0	212894_at	1	0.81653	0.011489	0.30949	---	0	---	---	---	DNA_duplex_unwinding	nucleus	nucleotide binding
ADAM10	NM_001110	ADAM metallopeptidase domain 10	1.62592	0.011529	0.30949	ordinary t-test	0	214895_s_at	1	1.62592	0.011529	0.30949	---	0	---	---	---	in_utero_embryonic_development	extracellular region	endopeptidase activity
DYRK4	NM_003845	dual-specificity tyrosine-(Y)-phosphorylation regulated kinase 4	0.82326	0.011565	0.30949	ordinary t-test	0	212954_at	1	0.82326	0.011565	0.30949	---	0	---	---	---	protein_amino_acid_phosphorylation	cytoplasm	nucleotide binding
ZNF839	NM_018335	zinc finger protein 839	0.83071	0.011713	0.30949	ordinary t-test	0	221709_s_at	1	0.83071	0.011713	0.30949	---	0	---	---	---	---	intracellular	zinc ion binding
FCER1A	NM_002001	Fc fragment of IgE, high affinity I, receptor for; alpha polypeptide	0.61391	0.011862	0.56827	empirical Bayes t-test	1	211734_s_at	1	0.60927	0.016135	0.31125	211734_s_at	1	0.61391	0.0118621	0.56827	positive_regulation_of_type_I_hypersensitivity	plasma membrane	receptor activity
CALR	NM_004343	calreticulin	1.40644	0.01192	0.56827	empirical Bayes t-test	1	214315_x_at	1	1.40726	0.013092	0.31125	214315_x_at	1	1.40644	0.01192	0.56827	regulation_of_transcription,_DNA-dependent	extracellular region	DNA binding
SLC25A6	NM_001636	solute carrier family 25 (mitochondrial carrier; adenine nucleotide translocator), member 6	0.8248	0.011993	0.30949	ordinary t-test	0	212085_at	1	0.8248	0.011993	0.30949	---	0	---	---	---	transport	mitochondrion	transporter activity
GLIPR1	NM_006851	GLI pathogenesis-related 1	0.74141	0.012135	0.56827	empirical Bayes t-test	1	204221_x_at	1	0.74831	0.013655	0.31125	204221_x_at	1	0.74141	0.0121351	0.56827	---	extracellular region	---
TUBA1B	NM_006082	tubulin, alpha 1b	1.23252	0.012199	0.30949	ordinary t-test	0	201090_x_at	1	1.23252	0.012199	0.30949	---	0	---	---	---	microtubule-based_process	microtubule	nucleotide binding
SLC16A3	NM_001042422	solute carrier family 16, member 3 (monocarboxylic acid transporter 4)	1.83278	0.01231	0.30949	ordinary t-test	0	202855_s_at	1	1.83278	0.01231	0.30949	---	0	---	---	---	transport	membrane fraction	transporter activity
SLC39A13	NM_001128225	solute carrier family 39 (zinc transporter), member 13	1.24322	0.012333	0.30949	ordinary t-test	0	225277_at	1	1.24322	0.012333	0.30949	---	0	---	---	---	transport	membrane	zinc ion binding
ZNF789	NM_001013258	zinc finger protein 789	0.80422	0.012336	0.30949	ordinary t-test	0	235231_at	1	0.80422	0.012336	0.30949	---	0	---	---	---	transcription	intracellular	nucleic acid binding
ARPC1B	NM_005720	actin related protein 2/3 complex, subunit 1B, 41kDa	0.85492	0.012342	0.30949	ordinary t-test	0	201954_at	1	0.85492	0.012342	0.30949	---	0	---	---	---	cell_motion	cytoplasm	actin binding
ARHGDIA	NM_004309	Rho GDP dissociation inhibitor (GDI) alpha	1.65605	0.012367	0.30949	ordinary t-test	0	201167_x_at	1	1.65605	0.012367	0.30949	---	0	---	---	---	anti-apoptosis	cytoplasm	Rho GDP-dissociation inhibitor activity
CLTA	NM_001076677	clathrin, light chain (Lca)	0.82689	0.012399	0.30949	ordinary t-test	0	204050_s_at	1	0.82689	0.012399	0.30949	---	0	---	---	---	intracellular_protein_transport	plasma membrane	structural molecule activity
MLXIP	NM_014938	MLX interacting protein	1.20119	0.012413	0.30949	ordinary t-test	1	225157_at	1	1.20119	0.012413	0.30949	225157_at	1	1.19934	0.0338079	0.56827	transcription	nucleus	DNA binding
PRMT2	NM_001535	protein arginine methyltransferase 2	0.74154	0.012735	0.30949	ordinary t-test	0	221564_at	1	0.74154	0.012735	0.30949	---	0	---	---	---	protein_amino_acid_methylation	nucleus	signal transducer activity
SMG5	NM_015327	Smg-5 homolog, nonsense mediated mRNA decay factor (C. elegans)	0.81876	0.012744	0.30949	ordinary t-test	0	212147_at	1	0.81876	0.012744	0.30949	---	0	---	---	---	nuclear-transcribed_mRNA_catabolic_process,_nonsense-mediated_decay	nucleus	protein binding
APLP2	NM_001642	amyloid beta (A4) precursor-like protein 2	1.46607	0.012765	0.30949	ordinary t-test	0	208702_x_at	1	1.46607	0.012765	0.30949	---	0	---	---	---	G-protein_coupled_receptor_protein_signaling_pathway	nucleus	DNA binding
GSN	NM_000177	gelsolin (amyloidosis, Finnish type)	1.57279	0.012826	0.30949	ordinary t-test	0	200696_s_at	1	1.57279	0.012826	0.30949	---	0	---	---	---	actin_filament_polymerization	extracellular region	actin binding
HUWE1	NM_031407	HECT, UBA and WWE domain containing 1	1.41195	0.012877	0.56827	empirical Bayes t-test	0	---	0	---	---	---	208598_s_at	1	1.41195	0.0128768	0.56827	protein_polyubiquitination	intracellular	DNA binding
EIF1	NM_005801	Eukaryotic translation initiation factor 1	0.80623	0.012885	0.30949	ordinary t-test	0	228967_at	1	0.80623	0.012885	0.30949	---	0	---	---	---	translation	cytoplasm	translation initiation factor activity
LCN2	NM_005564	lipocalin 2	2.39346	0.013267	0.31125	ordinary t-test	0	212531_at	1	2.39346	0.013267	0.31125	---	0	---	---	---	transport	extracellular region	transporter activity
SAP30L	NM_001131062	SAP30-like	0.86853	0.01351	0.31125	ordinary t-test	0	225509_at	1	0.86853	0.01351	0.31125	---	0	---	---	---	transcription	nucleus	---
LTA4H	NM_000895	leukotriene A4 hydrolase	0.81457	0.013621	0.31125	ordinary t-test	1	208771_s_at	1	0.81457	0.013621	0.31125	208771_s_at	1	0.81413	0.0265618	0.56827	proteolysis	cytoplasm	catalytic activity
PHF17	NM_024900	PHD finger protein 17	0.60366	0.013695	0.31125	ordinary t-test	0	225820_at	1	0.60366	0.013695	0.31125	---	0	---	---	---	transcription	nucleus	protein binding
USP19	NM_006677	ubiquitin specific peptidase 19	1.22863	0.013783	0.31125	ordinary t-test	0	226357_at	1	1.22863	0.013783	0.31125	---	0	---	---	---	ubiquitin-dependent_protein_catabolic_process	---	ubiquitin thiolesterase activity
TRIP12	NM_004238	thyroid hormone receptor interactor 12	1.18954	0.013823	0.31125	ordinary t-test	1	201546_at	1	1.18954	0.013823	0.31125	201546_at	1	1.18618	0.0416151	0.56827	protein_modification_process	intracellular	ubiquitin-protein ligase activity
ARHGAP30	NM_001025598	Rho GTPase activating protein 30	1.31454	0.013824	0.56827	empirical Bayes t-test	0	---	0	---	---	---	226219_at	1	1.31454	0.0138238	0.56827	signal_transduction	intracellular	GTPase activator activity
DDX17	NM_001098504	DEAD (Asp-Glu-Ala-Asp) box polypeptide 17	1.39443	0.014061	0.31125	ordinary t-test	0	208151_x_at	1	1.39443	0.014061	0.31125	---	0	---	---	---	RNA_processing	nucleus	nucleotide binding
DIAPH1	NM_001079812	diaphanous homolog 1 (Drosophila)	1.38683	0.014146	0.56827	empirical Bayes t-test	1	209190_s_at	1	1.38944	0.014622	0.31125	209190_s_at	1	1.38683	0.0141462	0.56827	sensory_perception_of_sound	cytoplasm	actin binding
ZNFX1	NM_021035	zinc finger, NFX1-type containing 1	1.34004	0.014162	0.56827	empirical Bayes t-test	0	---	0	---	---	---	225076_s_at	1	1.34004	0.0141616	0.56827	regulation_of_transcription,_DNA-dependent	nucleus	nucleotide binding
NDRG1	NM_006096	N-myc downstream regulated gene 1	1.27045	0.014463	0.31125	ordinary t-test	0	200632_s_at	1	1.27045	0.014463	0.31125	---	0	---	---	---	response_to_metal_ion	nucleus	protein binding
SETX	NM_015046	senataxin	1.26763	0.014553	0.31125	ordinary t-test	1	201965_s_at	1	1.26763	0.014553	0.31125	201965_s_at	1	1.26272	0.0231301	0.56827	DNA_repair	nucleus	nucleotide binding
NCKAP1L	NM_005337	NCK-associated protein 1-like	1.37543	0.014578	0.31125	ordinary t-test	0	209734_at	1	1.37543	0.014578	0.31125	---	0	---	---	---	---	membrane fraction	---
IRF4	NM_002460	interferon regulatory factor 4	1.37577	0.014606	0.31125	ordinary t-test	0	204562_at	1	1.37577	0.014606	0.31125	---	0	---	---	---	transcription	nucleus	DNA binding
RIOK1	NM_031480	RIO kinase 1 (yeast)	0.72094	0.014778	0.31125	ordinary t-test	0	224450_s_at	1	0.72094	0.014778	0.31125	---	0	---	---	---	---	---	nucleotide binding
ZNF529	NM_020951	zinc finger protein 529	0.71366	0.014845	0.31125	ordinary t-test	0	231940_at	1	0.71366	0.014845	0.31125	---	0	---	---	---	transcription	intracellular	nucleic acid binding
R3HCC1	XM_001716421	R3H domain and coiled-coil containing 1	0.76556	0.014905	0.31125	ordinary t-test	0	212866_at	1	0.76556	0.014905	0.31125	---	0	---	---	---	---	---	nucleic acid binding
RPS13	NM_001017	ribosomal protein S13	0.83996	0.01493	0.31125	ordinary t-test	0	200018_at	1	0.83996	0.01493	0.31125	---	0	---	---	---	translation	intracellular	RNA binding
BCL2L11	NM_006538	BCL2-like 11 (apoptosis facilitator)	1.28994	0.014986	0.31125	ordinary t-test	0	1558143_a_at	1	1.28994	0.014986	0.31125	---	0	---	---	---	apoptosis	membrane fraction	protein binding
INPP5D	NM_001017915	inositol polyphosphate-5-phosphatase, 145kDa	1.21219	0.014995	0.31125	ordinary t-test	1	203332_s_at	1	1.21219	0.014995	0.31125	203332_s_at	1	1.21082	0.0339798	0.56827	phosphate_metabolic_process	cytoplasm	inositol or phosphatidylinositol phosphatase activity
ESD	NM_001984	esterase D/formylglutathione hydrolase	0.80853	0.015242	0.31125	ordinary t-test	0	215096_s_at	1	0.80853	0.015242	0.31125	---	0	---	---	---	---	cytoplasm	carboxylesterase activity
ZC3HAV1	NM_020119	zinc finger CCCH-type, antiviral 1	1.19695	0.015482	0.31125	ordinary t-test	0	225634_at	1	1.19695	0.015482	0.31125	---	0	---	---	---	response_to_virus	nucleus	nucleic acid binding
PSMD4	NM_002810	proteasome (prosome, macropain) 26S subunit, non-ATPase, 4	0.82515	0.015508	0.31125	ordinary t-test	1	200882_s_at	1	0.82515	0.015508	0.31125	200882_s_at	1	0.82843	0.0361456	0.56827	anaphase-promoting_complex-dependent_proteasomal_ubiquitin-dependent_protein_catabolic_process	proteasome complex	protein binding
PLA2G12A	NM_030821	Phospholipase A2, group XIIA	0.82535	0.015549	0.31125	ordinary t-test	0	242323_at	1	0.82535	0.015549	0.31125	---	0	---	---	---	phospholipid_metabolic_process	extracellular region	phospholipase A2 activity
TncRNA	NR_002802	Trophoblast-derived noncoding RNA	0.58023	0.015607	0.31125	ordinary t-test	0	214657_s_at	1	0.58023	0.015607	0.31125	---	0	---	---	---	---	---	---
ACAA2	NM_006111	acetyl-Coenzyme A acyltransferase 2	0.85857	0.015613	0.31125	ordinary t-test	0	202003_s_at	1	0.85857	0.015613	0.31125	---	0	---	---	---	lipid_metabolic_process	mitochondrion	catalytic activity
BEX5	NM_001012978	BEX family member 5	0.64073	0.015639	0.31125	ordinary t-test	0	229963_at	1	0.64073	0.015639	0.31125	---	0	---	---	---	---	cytoplasm	---
ZNF319	NM_020807	zinc finger protein 319	1.27081	0.015662	0.31125	ordinary t-test	0	228460_at	1	1.27081	0.015662	0.31125	---	0	---	---	---	transcription	intracellular	nucleic acid binding
PLAUR	NM_001005376	plasminogen activator, urokinase receptor	1.47466	0.015672	0.31125	ordinary t-test	0	211924_s_at	1	1.47466	0.015672	0.31125	---	0	---	---	---	cell_motion	extracellular region	receptor activity
MRPL37	NM_016491	mitochondrial ribosomal protein L37	0.83489	0.015681	0.31125	ordinary t-test	0	222993_at	1	0.83489	0.015681	0.31125	---	0	---	---	---	translation	mitochondrion	structural constituent of ribosome
GBF1	NM_004193	golgi-specific brefeldin A resistance factor 1	1.44566	0.015694	0.31125	ordinary t-test	0	201439_at	1	1.44566	0.015694	0.31125	---	0	---	---	---	retrograde_vesicle-mediated_transport,_Golgi_to_ER	Golgi membrane	guanyl-nucleotide exchange factor activity
PI4KA	NM_002650	phosphatidylinositol 4-kinase, catalytic, alpha	1.31043	0.015696	0.31125	ordinary t-test	1	207081_s_at	1	1.31043	0.015696	0.31125	207081_s_at	1	1.30787	0.0191454	0.56827	phosphatidylinositol_biosynthetic_process	Golgi-associated vesicle	inositol or phosphatidylinositol kinase activity
WIBG	NM_032345	within bgcn homolog (Drosophila)	0.75736	0.015767	0.31125	ordinary t-test	1	242304_at	1	0.75736	0.015767	0.31125	242304_at	1	0.78037	0.0401052	0.56827	---	---	---
VEZT	NM_017599	vezatin, adherens junctions transmembrane protein	0.63225	0.015837	0.31125	ordinary t-test	0	223090_x_at	1	0.63225	0.015837	0.31125	---	0	---	---	---	---	membrane	---
MED30	NM_080651	mediator complex subunit 30	0.77404	0.01605	0.31125	ordinary t-test	0	227786_at	1	0.77404	0.01605	0.31125	---	0	---	---	---	transcription	mediator complex	transcription cofactor activity
FASTKD3	NM_024091	FAST kinase domains 3	0.68596	0.016089	0.31125	ordinary t-test	0	219200_at	1	0.68596	0.016089	0.31125	---	0	---	---	---	apoptosis	---	protein kinase activity
GPBP1L1	NM_021639	GC-rich promoter binding protein 1-like 1	1.52107	0.016176	0.56827	empirical Bayes t-test	0	---	0	---	---	---	1569320_at	1	1.52107	0.016176	0.56827	transcription	nucleus	DNA binding
LARP1	NM_015315	La ribonucleoprotein domain family, member 1	1.62357	0.016357	0.56827	empirical Bayes t-test	1	212193_s_at	1	1.61869	0.027742	0.3303	212193_s_at	1	1.62357	0.0163569	0.56827	---	---	RNA binding
ZC3H11A	NM_014827	zinc finger CCCH-type containing 11A	1.41938	0.016404	0.31413	ordinary t-test	0	205787_x_at	1	1.41938	0.016404	0.31413	---	0	---	---	---	---	---	nucleic acid binding
STK10	NM_005990	serine/threonine kinase 10	1.28395	0.016453	0.31413	ordinary t-test	1	40420_at	1	1.28395	0.016453	0.31413	40420_at	1	1.28319	0.0219562	0.56827	protein_amino_acid_phosphorylation	---	nucleotide binding
TMEM160	NM_017854	transmembrane protein 160	0.68011	0.016714	0.31748	ordinary t-test	0	219219_at	1	0.68011	0.016714	0.31748	---	0	---	---	---	---	membrane	---
TAF15	NM_003487	TAF15 RNA polymerase II, TATA box binding protein (TBP)-associated factor, 68kDa	0.64551	0.016817	0.31782	ordinary t-test	0	227891_s_at	1	0.64551	0.016817	0.31782	---	0	---	---	---	---	intracellular	nucleotide binding
PPP1R10	NM_002714	protein phosphatase 1, regulatory (inhibitor) subunit 10	1.40217	0.016989	0.31944	ordinary t-test	0	201703_s_at	1	1.40217	0.016989	0.31944	---	0	---	---	---	transcription	nucleus	nucleic acid binding
SUCLG1	NM_003849	succinate-CoA ligase, alpha subunit	0.86418	0.017083	0.3196	ordinary t-test	0	217874_at	1	0.86418	0.017083	0.3196	---	0	---	---	---	tricarboxylic_acid_cycle	mitochondrion	nucleotide binding
UTP11L	NM_016037	UTP11-like, U3 small nucleolar ribonucleoprotein, (yeast)	0.76279	0.017846	0.3303	ordinary t-test	1	218235_s_at	1	0.76279	0.017846	0.3303	218235_s_at	1	0.76237	0.0194762	0.56827	rRNA_processing	extracellular space	nucleic acid binding
SEC61B	NM_006808	Sec61 beta subunit	0.78504	0.017993	0.3303	ordinary t-test	0	203133_at	1	0.78504	0.017993	0.3303	---	0	---	---	---	transport	endoplasmic reticulum	P-P-bond-hydrolysis-driven protein transmembrane transporter activity
SEC63	NM_007214	SEC63 homolog (S. cerevisiae)	0.75108	0.018088	0.3303	ordinary t-test	0	201914_s_at	1	0.75108	0.018088	0.3303	---	0	---	---	---	protein_folding	endoplasmic reticulum	receptor activity
STAT5A	NM_003152	signal transducer and activator of transcription 5A	1.19806	0.018213	0.3303	ordinary t-test	0	203010_at	1	1.19806	0.018213	0.3303	---	0	---	---	---	luteinization	nucleus	DNA binding
NDUFS7	NM_024407	NADH dehydrogenase (ubiquinone) Fe-S protein 7, 20kDa (NADH-coenzyme Q reductase)	0.76506	0.018242	0.3303	ordinary t-test	0	211752_s_at	1	0.76506	0.018242	0.3303	---	0	---	---	---	mitochondrial_electron_transport,_NADH_to_ubiquinone	mitochondrion	NADH dehydrogenase activity
JARID1B	NM_006618	jumonji, AT rich interactive domain 1B	1.18434	0.018308	0.3303	ordinary t-test	0	211202_s_at	1	1.18434	0.018308	0.3303	---	0	---	---	---	transcription	intracellular	DNA binding
NAPA	NM_003827	N-ethylmaleimide-sensitive factor attachment protein, alpha	1.54744	0.018414	0.56827	empirical Bayes t-test	0	---	0	---	---	---	208751_at	1	1.54744	0.0184137	0.56827	transport	endoplasmic reticulum	binding
PSMC3	NM_002804	proteasome (prosome, macropain) 26S subunit, ATPase, 3	0.78444	0.018917	0.3303	ordinary t-test	0	201267_s_at	1	0.78444	0.018917	0.3303	---	0	---	---	---	protein_catabolic_process	proteasome complex	nucleotide binding
MED4	NM_014166	mediator complex subunit 4	0.68192	0.019082	0.3303	ordinary t-test	0	217843_s_at	1	0.68192	0.019082	0.3303	---	0	---	---	---	transcription	mediator complex	transcription cofactor activity
SNX3	NM_003795	sorting nexin 3	0.89332	0.019111	0.3303	ordinary t-test	0	208781_x_at	1	0.89332	0.019111	0.3303	---	0	---	---	---	transport	cytoplasm	protein binding
MLL4	NM_014727	myeloid/lymphoid or mixed-lineage leukemia 4	1.52908	0.019156	0.56827	empirical Bayes t-test	0	---	0	---	---	---	203419_at	1	1.52908	0.0191561	0.56827	transcription	nucleus	DNA binding
PTGES3	NM_006601	prostaglandin E synthase 3 (cytosolic)	0.8103	0.019175	0.3303	ordinary t-test	0	200627_at	1	0.8103	0.019175	0.3303	---	0	---	---	---	telomere_maintenance	chromosome, telomeric region	telomerase activity
TMCO6	NM_018502	transmembrane and coiled-coil domains 6	1.30287	0.0192	0.3303	ordinary t-test	1	221096_s_at	1	1.30287	0.0192	0.3303	221096_s_at	1	1.29912	0.023147	0.56827	---	membrane	binding
METTL9	NM_001077180	methyltransferase like 9	0.76399	0.019245	0.3303	ordinary t-test	1	222447_at	1	0.76399	0.019245	0.3303	217868_s_at	1	0.78687	0.0393529	0.56827	---	---	---
ZNF140	NM_003440	zinc finger protein 140	0.65856	0.019286	0.3303	ordinary t-test	0	204523_at	1	0.65856	0.019286	0.3303	---	0	---	---	---	transcription	intracellular	nucleic acid binding
UBE4B	NM_001105562	ubiquitination factor E4B (UFD2 homolog, yeast)	1.59644	0.019402	0.3303	ordinary t-test	0	202316_x_at	1	1.59644	0.019402	0.3303	---	0	---	---	---	apoptosis	ubiquitin ligase complex	ubiquitin-protein ligase activity
WDR48	NM_020839	WD repeat domain 48	1.13655	0.0195	0.3303	ordinary t-test	0	56919_at	1	1.13655	0.0195	0.3303	---	0	---	---	---	interspecies_interaction_between_organisms	lysosome	---
REXO2	NM_015523	REX2, RNA exonuclease 2 homolog (S. cerevisiae)	0.79425	0.019597	0.3303	ordinary t-test	0	218194_at	1	0.79425	0.019597	0.3303	---	0	---	---	---	nucleobase,_nucleoside,_nucleotide_and_nucleic_acid_metabolic_process	intracellular	nucleic acid binding
B4GALT1	NM_001497	UDP-Gal:betaGlcNAc beta 1,4- galactosyltransferase, polypeptide 1	0.79975	0.019626	0.3303	ordinary t-test	1	201883_s_at	1	0.79975	0.019626	0.3303	201883_s_at	1	0.79902	0.0274689	0.56827	epithelial_cell_development	Golgi trans cisterna	beta-N-acetylglucosaminylglycopeptide beta-1,4-galactosyltransferase activity
TMED3	NM_007364	transmembrane emp24 protein transport domain containing 3	0.77594	0.019667	0.3303	ordinary t-test	0	208837_at	1	0.77594	0.019667	0.3303	---	0	---	---	---	transport	Golgi apparatus	---
ZNF544	NM_014480	zinc finger protein 544	0.80538	0.019927	0.3303	ordinary t-test	1	218735_s_at	1	0.80538	0.019927	0.3303	218735_s_at	1	0.80793	0.0316426	0.56827	transcription	intracellular	nucleic acid binding
TMEM93	NM_001014764	transmembrane protein 93	0.83037	0.019986	0.3303	ordinary t-test	0	221255_s_at	1	0.83037	0.019986	0.3303	---	0	---	---	---	---	membrane	---
RRAGD	NM_021244	Ras-related GTP binding D	0.78874	0.020129	0.3303	ordinary t-test	0	221524_s_at	1	0.78874	0.020129	0.3303	---	0	---	---	---	---	nucleus	nucleotide binding
ARRB1	NM_004041	arrestin, beta 1	0.78775	0.020184	0.56827	empirical Bayes t-test	0	---	0	---	---	---	222756_s_at	1	0.78775	0.0201842	0.56827	signal_transduction	membrane fraction	enzyme inhibitor activity
PRKAG2	NM_001040633	protein kinase, AMP-activated, gamma 2 non-catalytic subunit	0.71823	0.020207	0.3303	ordinary t-test	0	222582_at	1	0.71823	0.020207	0.3303	---	0	---	---	---	glycogen_metabolic_process	nucleoplasm	---
MESDC2	NM_015154	mesoderm development candidate 2	0.86333	0.020209	0.3303	ordinary t-test	1	224679_at	1	0.86333	0.020209	0.3303	224679_at	1	0.84533	0.0470269	0.56827	mesoderm_development	---	---
SIN3A	NM_015477	SIN3 homolog A, transcription regulator (yeast)	1.26663	0.020211	0.3303	ordinary t-test	0	225135_at	1	1.26663	0.020211	0.3303	---	0	---	---	---	transcription	nucleus	protein binding
LAX1	NM_017773	lymphocyte transmembrane adaptor 1	0.80052	0.02052	0.3303	ordinary t-test	0	207734_at	1	0.80052	0.02052	0.3303	---	0	---	---	---	inactivation_of_MAPK_activity	plasma membrane	protein binding
TRAM2	NM_012288	translocation associated membrane protein 2	1.34109	0.020614	0.56827	empirical Bayes t-test	0	---	0	---	---	---	202368_s_at	1	1.34109	0.0206138	0.56827	transport	membrane	---
SLC25A15	NM_014252	solute carrier family 25 (mitochondrial carrier; ornithine transporter) member 15	0.78189	0.020673	0.3303	ordinary t-test	0	218653_at	1	0.78189	0.020673	0.3303	---	0	---	---	---	urea_cycle	mitochondrion	L-ornithine transmembrane transporter activity
BRD7	NM_013263	bromodomain containing 7	0.84482	0.020694	0.3303	ordinary t-test	0	221776_s_at	1	0.84482	0.020694	0.3303	---	0	---	---	---	regulation_of_transcription_from_RNA_polymerase_II_promoter	nucleus	protein binding
PPP2R2D	NM_001003656	protein phosphatase 2, regulatory subunit B, delta isoform	0.86084	0.020776	0.3303	ordinary t-test	0	221772_s_at	1	0.86084	0.020776	0.3303	---	0	---	---	---	signal_transduction	protein phosphatase type 2A complex	protein phosphatase type 2A regulator activity
TSHZ3	NM_020856	teashirt zinc finger homeobox 3	1.59731	0.020842	0.3303	ordinary t-test	0	223393_s_at	1	1.59731	0.020842	0.3303	---	0	---	---	---	transcription	intracellular	DNA binding
EPHX2	NM_001979	epoxide hydrolase 2, cytoplasmic	0.89157	0.020896	0.3303	ordinary t-test	0	209368_at	1	0.89157	0.020896	0.3303	---	0	---	---	---	prostaglandin_production_during_acute_inflammatory_response	soluble fraction	magnesium ion binding
UNC93B1	NM_030930	unc-93 homolog B1 (C. elegans)	1.51964	0.020939	0.3303	ordinary t-test	0	225869_s_at	1	1.51964	0.020939	0.3303	---	0	---	---	---	---	membrane	---
NAP1L1	NM_004537	nucleosome assembly protein 1-like 1	0.78004	0.021087	0.3303	ordinary t-test	1	208752_x_at	1	0.78004	0.021087	0.3303	208752_x_at	1	0.781	0.0270547	0.56827	DNA_replication	nucleus	protein binding
ARL6IP5	NM_006407	ADP-ribosylation-like factor 6 interacting protein 5	0.76196	0.021096	0.3303	ordinary t-test	0	200761_s_at	1	0.76196	0.021096	0.3303	---	0	---	---	---	L-glutamate_transport	cytoplasm	protein binding
ANPEP	NM_001150	alanyl (membrane) aminopeptidase	1.49666	0.021289	0.3303	ordinary t-test	0	202888_s_at	1	1.49666	0.021289	0.3303	---	0	---	---	---	angiogenesis	soluble fraction	aminopeptidase activity
ZMYM3	NM_005096	zinc finger, MYM-type 3	1.30536	0.021291	0.56827	empirical Bayes t-test	1	207559_s_at	1	1.29806	0.022621	0.3303	207559_s_at	1	1.30536	0.0212913	0.56827	multicellular_organismal_development	nucleus	DNA binding
TMEM176B	NM_001101311	transmembrane protein 176B	0.52223	0.021304	0.56827	empirical Bayes t-test	0	---	0	---	---	---	220532_s_at	1	0.52223	0.0213043	0.56827	organ_morphogenesis	nucleus	---
CRTAP	NM_006371	cartilage associated protein	0.68338	0.021413	0.3303	ordinary t-test	1	1555889_a_at	1	0.68338	0.021413	0.3303	201380_at	1	0.75972	0.0286339	0.56827	---	extracellular region	---
AASDH	NM_181806	aminoadipate-semialdehyde dehydrogenase	0.83913	0.021451	0.3303	ordinary t-test	0	228041_at	1	0.83913	0.021451	0.3303	---	0	---	---	---	lipid_metabolic_process	---	catalytic activity
CSDE1	NM_001007553	cold shock domain containing E1, RNA-binding	0.85837	0.021532	0.3303	ordinary t-test	0	219939_s_at	1	0.85837	0.021532	0.3303	---	0	---	---	---	regulation_of_transcription,_DNA-dependent	cytoplasm	nucleic acid binding
NPFF	NM_003717	neuropeptide FF-amide peptide precursor	1.55754	0.021723	0.56827	empirical Bayes t-test	0	---	0	---	---	---	214184_at	1	1.55754	0.0217225	0.56827	neuropeptide_signaling_pathway	extracellular region	receptor binding
PLEC1	NM_000445	plectin 1, intermediate filament binding protein 500kDa	1.38532	0.02173	0.3303	ordinary t-test	0	201373_at	1	1.38532	0.02173	0.3303	---	0	---	---	---	---	cytoplasm	actin binding
TMEM165	NM_018475	transmembrane protein 165	1.29609	0.021752	0.3303	ordinary t-test	1	226825_s_at	1	1.29609	0.021752	0.3303	226825_s_at	1	1.34055	0.0233275	0.56827	---	membrane	---
TRAFD1	NM_006700	TRAF-type zinc finger domain containing 1	1.4496	0.021778	0.56827	empirical Bayes t-test	0	---	0	---	---	---	243196_s_at	1	1.4496	0.0217781	0.56827	---	intracellular	protein binding
ZNF553	NM_152652	zinc finger protein 553	0.83935	0.021861	0.3303	ordinary t-test	0	227470_at	1	0.83935	0.021861	0.3303	---	0	---	---	---	transcription	intracellular	nucleic acid binding
ZNF148	NM_021964	zinc finger protein 148	1.2221	0.022134	0.3303	ordinary t-test	1	230821_at	1	1.2221	0.022134	0.3303	230821_at	1	1.23781	0.0256066	0.56827	negative_regulation_of_transcription_from_RNA_polymerase_II_promoter	intracellular	nucleic acid binding
CAMLG	NM_001745	calcium modulating ligand	0.75346	0.022337	0.3303	ordinary t-test	0	203538_at	1	0.75346	0.022337	0.3303	---	0	---	---	---	receptor_recycling	endoplasmic reticulum	protein binding
DLEU2	NR_002612	deleted in lymphocytic leukemia 2 (non-protein coding)	1.40948	0.022374	0.56827	empirical Bayes t-test	1	1556821_x_at	1	1.41095	0.026363	0.3303	1556821_x_at	1	1.40948	0.0223744	0.56827	cell_cycle	---	---
WDR7	NM_015285	WD repeat domain 7	1.34238	0.022494	0.3303	ordinary t-test	0	212880_at	1	1.34238	0.022494	0.3303	---	0	---	---	---	proteolysis	---	serine-type endopeptidase activity
MKL1	NM_020831	megakaryoblastic leukemia (translocation) 1	1.3769	0.022716	0.56827	empirical Bayes t-test	0	---	0	---	---	---	212748_at	1	1.3769	0.0227161	0.56827	transcription	nucleus	nucleotide binding
EIF3G	NM_003755	eukaryotic translation initiation factor 3, subunit G	0.82809	0.022843	0.3303	ordinary t-test	0	208887_at	1	0.82809	0.022843	0.3303	---	0	---	---	---	translation	cytosol	nucleotide binding
MAN2C1	NM_006715	mannosidase, alpha, class 2C, member 1	1.33889	0.022895	0.56827	empirical Bayes t-test	0	---	0	---	---	---	203668_at	1	1.33889	0.0228948	0.56827	carbohydrate_metabolic_process	---	catalytic activity
TSPAN13	NM_014399	tetraspanin 13	1.23609	0.022967	0.3303	ordinary t-test	0	217979_at	1	1.23609	0.022967	0.3303	---	0	---	---	---	---	membrane fraction	---
TMEM77	NM_178454	transmembrane protein 77	0.76762	0.02309	0.3303	ordinary t-test	0	225228_at	1	0.76762	0.02309	0.3303	---	0	---	---	---	---	membrane	---
MOV10	NM_001130079	Mov10, Moloney leukemia virus 10, homolog (mouse)	1.40003	0.023149	0.56827	empirical Bayes t-test	0	---	0	---	---	---	223849_s_at	1	1.40003	0.0231486	0.56827	multicellular_organismal_development	---	nucleotide binding
CAPN10	NM_021251	calpain 10	1.17073	0.023167	0.3303	ordinary t-test	0	219333_s_at	1	1.17073	0.023167	0.3303	---	0	---	---	---	proteolysis	intracellular	SNARE binding
PYGB	NM_002862	phosphorylase, glycogen; brain	1.25479	0.023174	0.3303	ordinary t-test	0	201481_s_at	1	1.25479	0.023174	0.3303	---	0	---	---	---	carbohydrate_metabolic_process	cytoplasm	catalytic activity
PRKD2	NM_001079880	protein kinase D2	1.51459	0.023278	0.56827	empirical Bayes t-test	0	---	0	---	---	---	209282_at	1	1.51459	0.0232783	0.56827	protein_amino_acid_phosphorylation	intracellular	nucleotide binding
NGFRAP1	NM_014380	nerve growth factor receptor (TNFRSF16) associated protein 1	0.78693	0.023303	0.3303	ordinary t-test	0	217963_s_at	1	0.78693	0.023303	0.3303	---	0	---	---	---	apoptosis	nucleus	receptor activity
RALGDS	NM_001042368	ral guanine nucleotide dissociation stimulator	1.33332	0.023311	0.3303	ordinary t-test	0	209051_s_at	1	1.33332	0.023311	0.3303	---	0	---	---	---	signal_transduction	intracellular	small GTPase regulator activity
EFHD2	NM_024329	EF-hand domain family, member D2	1.3268	0.023406	0.3303	ordinary t-test	0	217992_s_at	1	1.3268	0.023406	0.3303	---	0	---	---	---	---	---	calcium ion binding
RTF1	NM_015138	Rtf1, Paf1/RNA polymerase II complex component, homolog (S. cerevisiae)	1.28528	0.023438	0.3303	ordinary t-test	0	212302_at	1	1.28528	0.023438	0.3303	---	0	---	---	---	transcription	nucleus	protein binding
PSMD6	NM_014814	proteasome (prosome, macropain) 26S subunit, non-ATPase, 6	0.87686	0.023488	0.3303	ordinary t-test	0	202753_at	1	0.87686	0.023488	0.3303	---	0	---	---	---	ATP-dependent_proteolysis	proteasome complex	protein binding
TTC39C	NM_153211	tetratricopeptide repeat domain 39C	0.80331	0.023527	0.3303	ordinary t-test	0	1552307_a_at	1	0.80331	0.023527	0.3303	---	0	---	---	---	---	---	---
MED29	NM_017592	mediator complex subunit 29	1.24915	0.02359	0.3303	ordinary t-test	0	225708_at	1	1.24915	0.02359	0.3303	---	0	---	---	---	transcription	nucleus	protein binding
TEX264	NM_001129884	testis expressed 264	0.78636	0.023616	0.3303	ordinary t-test	0	218548_x_at	1	0.78636	0.023616	0.3303	---	0	---	---	---	---	extracellular region	---
KCTD2	NM_015353	potassium channel tetramerisation domain containing 2	0.8799	0.023651	0.3303	ordinary t-test	0	34858_at	1	0.8799	0.023651	0.3303	---	0	---	---	---	potassium_ion_transport	voltage-gated potassium channel complex	voltage-gated potassium channel activity
CDC42EP2	NM_006779	CDC42 effector protein (Rho GTPase binding) 2	1.38769	0.023695	0.3303	ordinary t-test	0	214014_at	1	1.38769	0.023695	0.3303	---	0	---	---	---	actin_filament_organization	cytoplasm	opioid peptide activity
OLA1	NM_001011708	Obg-like ATPase 1	0.77751	0.023719	0.3303	ordinary t-test	1	219293_s_at	1	0.77751	0.023719	0.3303	219293_s_at	1	0.77761	0.0275828	0.56827	ATP_catabolic_process	intracellular	nucleotide binding
RNF149	NM_173647	Ring finger protein 149	1.38733	0.023744	0.3303	ordinary t-test	0	235536_at	1	1.38733	0.023744	0.3303	---	0	---	---	---	---	membrane	protein binding
RNPEP	NM_020216	arginyl aminopeptidase (aminopeptidase B)	1.26929	0.023866	0.3303	ordinary t-test	0	208270_s_at	1	1.26929	0.023866	0.3303	---	0	---	---	---	protein_polyubiquitination	extracellular region	aminopeptidase activity
PNN	NM_002687	pinin, desmosome associated protein	0.83288	0.023881	0.3303	ordinary t-test	0	212036_s_at	1	0.83288	0.023881	0.3303	---	0	---	---	---	transcription	nucleus	DNA binding
SULF2	NM_018837	sulfatase 2	1.45201	0.023988	0.3303	ordinary t-test	0	233555_s_at	1	1.45201	0.023988	0.3303	---	0	---	---	---	metabolic_process	extracellular space	catalytic activity
SIRPB1	NM_001083910	signal-regulatory protein beta 1	1.46003	0.024165	0.3303	ordinary t-test	0	206934_at	1	1.46003	0.024165	0.3303	---	0	---	---	---	signal_transduction	integral to plasma membrane	---
CASD1	NM_022900	CAS1 domain containing 1	0.75127	0.024173	0.3303	ordinary t-test	0	219342_at	1	0.75127	0.024173	0.3303	---	0	---	---	---	---	membrane	transferase activity
CREBZF	NM_001039618	CREB/ATF bZIP transcription factor	0.67354	0.024211	0.3303	ordinary t-test	0	225594_at	1	0.67354	0.024211	0.3303	---	0	---	---	---	transcription	nucleus	DNA binding
RNF213	NM_020914	ring finger protein 213	1.51326	0.024278	0.56827	empirical Bayes t-test	0	---	0	---	---	---	225929_s_at	1	1.51326	0.0242783	0.56827	---	---	nucleotide binding
RPS20	NM_001023	ribosomal protein S20	0.86474	0.024378	0.3303	ordinary t-test	0	214003_x_at	1	0.86474	0.024378	0.3303	---	0	---	---	---	translation	intracellular	RNA binding
SENP3	NM_015670	SUMO1/sentrin/SMT3 specific peptidase 3	1.24563	0.024522	0.3303	ordinary t-test	0	215113_s_at	1	1.24563	0.024522	0.3303	---	0	---	---	---	proteolysis	nucleus	ubiquitin-specific protease activity
SIGLEC5	NM_003830	sialic acid binding Ig-like lectin 5	1.31355	0.024691	0.3303	ordinary t-test	0	220000_at	1	1.31355	0.024691	0.3303	---	0	---	---	---	cell_adhesion	membrane	protein binding
LSM5	NM_001130710	LSM5 homolog, U6 small nuclear RNA associated (S. cerevisiae)	0.71226	0.024699	0.3303	ordinary t-test	0	211747_s_at	1	0.71226	0.024699	0.3303	---	0	---	---	---	mRNA_processing	nucleus	RNA binding
AUTS2	NM_001127231	autism susceptibility candidate 2	1.32635	0.024894	0.3303	ordinary t-test	0	212599_at	1	1.32635	0.024894	0.3303	---	0	---	---	---	---	---	---
SFRS8	NM_004592	splicing factor, arginine/serine-rich 8 (suppressor-of-white-apricot homolog, Drosophila)	1.35697	0.024959	0.3303	ordinary t-test	0	202773_s_at	1	1.35697	0.024959	0.3303	---	0	---	---	---	transcription	nucleus	RNA binding
STARD3NL	NM_032016	STARD3 N-terminal like	0.77828	0.024977	0.3303	ordinary t-test	0	223065_s_at	1	0.77828	0.024977	0.3303	---	0	---	---	---	---	endosome	---
ZXDC	NM_001040653	ZXD family zinc finger C	1.19873	0.025216	0.3303	ordinary t-test	0	225964_at	1	1.19873	0.025216	0.3303	---	0	---	---	---	transcription	intracellular	nucleic acid binding
ZBTB2	NM_020861	zinc finger and BTB domain containing 2	0.77415	0.025223	0.3303	ordinary t-test	0	226284_at	1	0.77415	0.025223	0.3303	---	0	---	---	---	transcription	intracellular	nucleic acid binding
HLA-E	NM_005516	major histocompatibility complex, class I, E	1.14447	0.025291	0.3303	ordinary t-test	0	200905_x_at	1	1.14447	0.025291	0.3303	---	0	---	---	---	antigen_processing_and_presentation_of_peptide_antigen_via_MHC_class_I	plasma membrane	MHC class I receptor activity
SDHC	NM_001035511	succinate dehydrogenase complex, subunit C, integral membrane protein, 15kDa	0.75383	0.025343	0.3303	ordinary t-test	1	215088_s_at	1	0.75383	0.025343	0.3303	215088_s_at	1	0.75668	0.0267689	0.56827	tricarboxylic_acid_cycle	mitochondrion	succinate dehydrogenase activity
TUBA1C	NM_032704	tubulin, alpha 1c	1.21118	0.025351	0.3303	ordinary t-test	0	211750_x_at	1	1.21118	0.025351	0.3303	---	0	---	---	---	microtubule-based_process	microtubule	nucleotide binding
PAPD1	NM_018109	PAP associated domain containing 1	0.79477	0.025582	0.3303	ordinary t-test	0	222794_x_at	1	0.79477	0.025582	0.3303	---	0	---	---	---	transcription	mitochondrion	RNA binding
DEDD	NM_001039711	death effector domain containing	1.12374	0.025588	0.3303	ordinary t-test	0	215158_s_at	1	1.12374	0.025588	0.3303	---	0	---	---	---	transcription	nucleus	DNA binding
LAMP1	NM_005561	lysosomal-associated membrane protein 1	1.37248	0.025595	0.3303	ordinary t-test	0	201552_at	1	1.37248	0.025595	0.3303	---	0	---	---	---	---	membrane fraction	---
PREX1	NM_020820	phosphatidylinositol 3,4,5-trisphosphate-dependent RAC exchanger 1	1.31481	0.025805	0.3303	ordinary t-test	1	224925_at	1	1.31481	0.025805	0.3303	224925_at	1	1.31779	0.0259403	0.56827	superoxide_metabolic_process	intracellular	guanyl-nucleotide exchange factor activity
PNPO	NM_018129	pyridoxamine 5PRIME-phosphate oxidase	0.79425	0.025868	0.3303	ordinary t-test	0	218511_s_at	1	0.79425	0.025868	0.3303	---	0	---	---	---	pyridoxine_biosynthetic_process	---	pyridoxamine-phosphate oxidase activity
STK16	NM_001008910	serine/threonine kinase 16	0.7877	0.025882	0.3303	ordinary t-test	0	209622_at	1	0.7877	0.025882	0.3303	---	0	---	---	---	protein_complex_assembly	membrane	nucleotide binding
RIOK2	NM_018343	RIO kinase 2 (yeast)	0.83054	0.025991	0.3303	ordinary t-test	0	218535_s_at	1	0.83054	0.025991	0.3303	---	0	---	---	---	---	---	nucleotide binding
NT5C3L	NM_052935	5PRIME-nucleotidase, cytosolic III-like	0.805	0.026089	0.3303	ordinary t-test	0	225044_at	1	0.805	0.026089	0.3303	---	0	---	---	---	nucleotide_metabolic_process	cytoplasm	nucleotide binding
PRPF38A	NM_032864	PRP38 pre-mRNA processing factor 38 (yeast) domain containing A	1.13964	0.026495	0.3303	ordinary t-test	0	1553709_a_at	1	1.13964	0.026495	0.3303	---	0	---	---	---	mRNA_processing	nucleus	---
NFKB2	NM_001077493	nuclear factor of kappa light polypeptide gene enhancer in B-cells 2 (p49/p100)	1.46084	0.026556	0.3303	ordinary t-test	0	207535_s_at	1	1.46084	0.026556	0.3303	---	0	---	---	---	follicular_dendritic_cell_differentiation	nucleus	DNA binding
CCM2	NM_001029835	cerebral cavernous malformation 2	0.8502	0.026571	0.3303	ordinary t-test	0	223164_at	1	0.8502	0.026571	0.3303	---	0	---	---	---	vasculogenesis	cytoplasm	protein binding
PTAR1	NM_001099666	protein prenyltransferase alpha subunit repeat containing 1	0.68815	0.026627	0.3303	ordinary t-test	0	235484_at	1	0.68815	0.026627	0.3303	---	0	---	---	---	protein_amino_acid_prenylation	---	prenyltransferase activity
MAPK8IP3	NM_001040439	mitogen-activated protein kinase 8 interacting protein 3	0.82631	0.026694	0.3303	ordinary t-test	0	213178_s_at	1	0.82631	0.026694	0.3303	---	0	---	---	---	vesicle-mediated_transport	Golgi membrane	MAP-kinase scaffold activity
ZNF318	NM_014345	zinc finger protein 318	1.28846	0.026984	0.3303	ordinary t-test	0	203521_s_at	1	1.28846	0.026984	0.3303	---	0	---	---	---	transcription	intracellular	nucleic acid binding
HYAL2	NM_003773	hyaluronoglucosaminidase 2	0.82435	0.026996	0.3303	ordinary t-test	0	206855_s_at	1	0.82435	0.026996	0.3303	---	0	---	---	---	carbohydrate_metabolic_process	lysosome	catalytic activity
ITPR3	NM_002224	inositol 1,4,5-triphosphate receptor, type 3	1.27619	0.027005	0.3303	ordinary t-test	0	201188_s_at	1	1.27619	0.027005	0.3303	---	0	---	---	---	transport	endoplasmic reticulum	receptor activity
RNF185	NM_152267	ring finger protein 185	1.19183	0.027015	0.3303	ordinary t-test	0	224750_at	1	1.19183	0.027015	0.3303	---	0	---	---	---	---	membrane	protein binding
COX15	NM_004376	COX15 homolog, cytochrome c oxidase assembly protein (yeast)	1.16978	0.027089	0.3303	ordinary t-test	0	219547_at	1	1.16978	0.027089	0.3303	---	0	---	---	---	mitochondrial_electron_transport,_cytochrome_c_to_oxygen	mitochondrion	catalytic activity
DHTKD1	NM_018706	dehydrogenase E1 and transketolase domain containing 1	1.41644	0.027262	0.3303	ordinary t-test	0	209916_at	1	1.41644	0.027262	0.3303	---	0	---	---	---	glycolysis	mitochondrion	oxoglutarate dehydrogenase (succinyl-transferring) activity
HTATIP2	NM_001098520	HIV-1 Tat interactive protein 2, 30kDa	0.78826	0.027348	0.3303	ordinary t-test	0	210253_at	1	0.78826	0.027348	0.3303	---	0	---	---	---	angiogenesis	nucleus	RNA polymerase II transcription factor activity
RSRC2	NM_023012	arginine/serine-rich coiled-coil 2	0.86558	0.027479	0.3303	ordinary t-test	0	202302_s_at	1	0.86558	0.027479	0.3303	---	0	---	---	---	---	---	---
TOPORS	NM_005802	topoisomerase I binding, arginine/serine-rich	0.73217	0.027489	0.3303	ordinary t-test	0	204071_s_at	1	0.73217	0.027489	0.3303	---	0	---	---	---	transcription	nucleus	DNA binding
NUP188	NM_015354	nucleoporin 188kDa	1.18707	0.027507	0.3303	ordinary t-test	0	212691_at	1	1.18707	0.027507	0.3303	---	0	---	---	---	transport	nucleus	protein binding
PRR14	NM_024031	proline rich 14	1.65549	0.027517	0.3303	ordinary t-test	0	1559397_s_at	1	1.65549	0.027517	0.3303	---	0	---	---	---	---	---	---
CAMTA1	NM_015215	calmodulin binding transcription activator 1	0.74154	0.027635	0.3303	ordinary t-test	0	225692_at	1	0.74154	0.027635	0.3303	---	0	---	---	---	transcription	nucleus	---
USP47	NM_017944	ubiquitin specific peptidase 47	1.38139	0.027744	0.56827	empirical Bayes t-test	0	---	0	---	---	---	223118_s_at	1	1.38139	0.0277441	0.56827	ubiquitin-dependent_protein_catabolic_process	---	ubiquitin thiolesterase activity
ATG2B	NM_018036	ATG2 autophagy related 2 homolog B (S. cerevisiae)	1.31995	0.027773	0.3303	ordinary t-test	0	226684_at	1	1.31995	0.027773	0.3303	---	0	---	---	---	---	---	---
FZR1	NM_016263	fizzy/cell division cycle 20 related 1 (Drosophila)	1.11705	0.027792	0.3303	ordinary t-test	0	209415_at	1	1.11705	0.027792	0.3303	---	0	---	---	---	ubiquitin-dependent_protein_catabolic_process	nucleus	protein binding
NRAS	NM_002524	neuroblastoma RAS viral (v-ras) oncogene homolog	0.78084	0.027811	0.3303	ordinary t-test	0	224985_at	1	0.78084	0.027811	0.3303	---	0	---	---	---	small_GTPase_mediated_signal_transduction	Golgi membrane	nucleotide binding
MTMR4	NM_004687	myotubularin related protein 4	1.16775	0.027813	0.3303	ordinary t-test	0	214268_s_at	1	1.16775	0.027813	0.3303	---	0	---	---	---	protein_amino_acid_dephosphorylation	cytoplasm	inositol or phosphatidylinositol phosphatase activity
HADH	NM_005327	hydroxyacyl-Coenzyme A dehydrogenase	0.77181	0.027816	0.3303	ordinary t-test	0	201036_s_at	1	0.77181	0.027816	0.3303	---	0	---	---	---	lipid_metabolic_process	cytoplasm	catalytic activity
HIST3H2A	NM_033445	histone cluster 3, H2a	0.82966	0.027869	0.3303	ordinary t-test	0	221582_at	1	0.82966	0.027869	0.3303	---	0	---	---	---	nucleosome_assembly	nucleosome	DNA binding
CAPS	NM_004058	calcyphosine	1.2425	0.027898	0.3303	ordinary t-test	0	226424_at	1	1.2425	0.027898	0.3303	---	0	---	---	---	intracellular_signaling_cascade	cytoplasm	calcium ion binding
ZNF185	NM_007150	zinc finger protein 185 (LIM domain)	0.77808	0.028092	0.3303	ordinary t-test	1	203585_at	1	0.77808	0.028092	0.3303	203585_at	1	0.77851	0.0323862	0.56827	---	nucleus	zinc ion binding
U1SNRNPBP	NM_022717	U11/U12 snRNP 35K	0.79957	0.028131	0.3303	ordinary t-test	0	205300_s_at	1	0.79957	0.028131	0.3303	---	0	---	---	---	mRNA_processing	nucleus	nucleotide binding
JAGN1	NM_032492	jagunal homolog 1 (Drosophila)	0.83641	0.028316	0.3303	ordinary t-test	0	223104_at	1	0.83641	0.028316	0.3303	---	0	---	---	---	---	endoplasmic reticulum	---
PADI4	NM_012387	peptidyl arginine deiminase, type IV	1.46362	0.028334	0.3303	ordinary t-test	0	220001_at	1	1.46362	0.028334	0.3303	---	0	---	---	---	transcription	nucleus	protein-arginine deiminase activity
LXN	NM_020169	latexin	0.75938	0.028429	0.3303	ordinary t-test	0	218729_at	1	0.75938	0.028429	0.3303	---	0	---	---	---	detection_of_temperature_stimulus_involved_in_sensory_perception_of_pain	cytoplasm	enzyme inhibitor activity
BIRC6	NM_016252	baculoviral IAP repeat-containing 6	1.30803	0.028726	0.3303	ordinary t-test	0	233093_s_at	1	1.30803	0.028726	0.3303	---	0	---	---	---	apoptosis	intracellular	ubiquitin-protein ligase activity
GCS1	NM_006302	glucosidase I	1.36951	0.028823	0.56827	empirical Bayes t-test	1	210627_s_at	1	1.37545	0.031707	0.3303	210627_s_at	1	1.36951	0.0288232	0.56827	protein_amino_acid_N-linked_glycosylation	membrane fraction	catalytic activity
ETFA	NM_000126	electron-transfer-flavoprotein, alpha polypeptide	0.80986	0.029021	0.3303	ordinary t-test	1	201931_at	1	0.80986	0.029021	0.3303	201931_at	1	0.81294	0.0435667	0.56827	transport	mitochondrion	electron carrier activity
IDH2	NM_002168	isocitrate dehydrogenase 2 (NADP+), mitochondrial	1.27822	0.029166	0.3303	ordinary t-test	0	210046_s_at	1	1.27822	0.029166	0.3303	---	0	---	---	---	carbohydrate_metabolic_process	mitochondrion	magnesium ion binding
RPS6KB2	NM_003952	ribosomal protein S6 kinase, 70kDa, polypeptide 2	0.77544	0.029171	0.3303	ordinary t-test	0	203777_s_at	1	0.77544	0.029171	0.3303	---	0	---	---	---	translation	nucleoplasm	nucleotide binding
SRGAP2	NM_001042758	SLIT-ROBO Rho GTPase activating protein 2	1.23716	0.029216	0.3303	ordinary t-test	1	227649_s_at	1	1.23716	0.029216	0.3303	227649_s_at	1	1.23555	0.0394914	0.56827	signal_transduction	intracellular	GTPase activator activity
SEMA4A	NM_022367	sema domain, immunoglobulin domain (Ig), transmembrane domain (TM) and short cytoplasmic domain, (semaphorin) 4A	1.55646	0.029262	0.3303	ordinary t-test	0	219259_at	1	1.55646	0.029262	0.3303	---	0	---	---	---	DNA_metabolic_process	membrane	DNA binding
AP2S1	NM_004069	adaptor-related protein complex 2, sigma 1 subunit	0.83566	0.029362	0.3303	ordinary t-test	0	208074_s_at	1	0.83566	0.029362	0.3303	---	0	---	---	---	transport	cytosol	transporter activity
ZBTB16	NM_001018011	zinc finger and BTB domain containing 16	1.32552	0.029433	0.3303	ordinary t-test	0	205883_at	1	1.32552	0.029433	0.3303	---	0	---	---	---	mesonephros_development	intracellular	nucleic acid binding
AKAP8L	NM_014371	A kinase (PRKA) anchor protein 8-like	1.2424	0.029507	0.3303	ordinary t-test	0	218064_s_at	1	1.2424	0.029507	0.3303	---	0	---	---	---	---	intracellular	DNA binding
TPMT	NM_000367	thiopurine S-methyltransferase	0.74273	0.029529	0.3303	ordinary t-test	0	203672_x_at	1	0.74273	0.029529	0.3303	---	0	---	---	---	nucleobase,_nucleoside,_nucleotide_and_nucleic_acid_metabolic_process	cytoplasm	thiopurine S-methyltransferase activity
CNOT4	NM_001008225	CCR4-NOT transcription complex, subunit 4	1.22378	0.029562	0.3303	ordinary t-test	1	203291_at	1	1.22378	0.029562	0.3303	203291_at	1	1.22061	0.0452949	0.56827	transcription	nucleus	nucleotide binding
INPP5F	NM_014937	inositol polyphosphate-5-phosphatase F	0.86548	0.029568	0.3303	ordinary t-test	0	203607_at	1	0.86548	0.029568	0.3303	---	0	---	---	---	---	---	hydrolase activity
FRG1	NM_004477	FSHD region gene 1	0.75559	0.02969	0.56827	empirical Bayes t-test	0	---	0	---	---	---	204145_at	1	0.75559	0.0296899	0.56827	rRNA_processing	nucleus	---
NDUFS6	NM_004553	NADH dehydrogenase (ubiquinone) Fe-S protein 6, 13kDa (NADH-coenzyme Q reductase)	0.77101	0.029733	0.3303	ordinary t-test	0	203606_at	1	0.77101	0.029733	0.3303	---	0	---	---	---	mitochondrial_electron_transport,_NADH_to_ubiquinone	mitochondrion	NADH dehydrogenase (ubiquinone) activity
PAK1	NM_001128620	p21 protein (Cdc42/Rac)-activated kinase 1	1.32746	0.029889	0.3303	ordinary t-test	0	209615_s_at	1	1.32746	0.029889	0.3303	---	0	---	---	---	MAPKKK_cascade	cytoplasm	nucleotide binding
PUM1	NM_001020658	pumilio homolog 1 (Drosophila)	1.13984	0.029921	0.3303	ordinary t-test	0	201166_s_at	1	1.13984	0.029921	0.3303	---	0	---	---	---	regulation_of_translation	cytoplasm	RNA binding
CHMP4A	NM_014169	chromatin modifying protein 4A	0.86005	0.029986	0.3303	ordinary t-test	0	218571_s_at	1	0.86005	0.029986	0.3303	---	0	---	---	---	transport	membrane	protein binding
FTSJD2	NM_015050	FtsJ methyltransferase domain containing 2	1.17441	0.03032	0.3303	ordinary t-test	1	212380_at	1	1.17441	0.03032	0.3303	212380_at	1	1.20846	0.0499749	0.56827	---	intracellular	nucleic acid binding
ITCH	NM_031483	itchy E3 ubiquitin protein ligase homolog (mouse)	1.27392	0.030339	0.3303	ordinary t-test	0	217094_s_at	1	1.27392	0.030339	0.3303	---	0	---	---	---	regulation_of_cell_growth	intracellular	ubiquitin-protein ligase activity
NCF2	NM_000433	neutrophil cytosolic factor 2	1.1975	0.030597	0.3303	ordinary t-test	0	209949_at	1	1.1975	0.030597	0.3303	---	0	---	---	---	cellular_defense_response	acrosome	binding
SLC25A14	NM_003951	solute carrier family 25 (mitochondrial carrier, brain), member 14	0.84831	0.030811	0.3303	ordinary t-test	0	204587_at	1	0.84831	0.030811	0.3303	---	0	---	---	---	transport	mitochondrion	transporter activity
SLC25A17	NM_006358	solute carrier family 25 (mitochondrial carrier; peroxisomal membrane protein, 34kDa), member 17	0.88419	0.030813	0.3303	ordinary t-test	0	211754_s_at	1	0.88419	0.030813	0.3303	---	0	---	---	---	transport	mitochondrion	transporter activity
RAB11FIP2	NM_014904	RAB11 family interacting protein 2 (class I)	0.71467	0.03084	0.3303	ordinary t-test	0	203884_s_at	1	0.71467	0.03084	0.3303	---	0	---	---	---	transport	endosome	---
CAPZB	NM_004930	capping protein (actin filament) muscle Z-line, beta	1.2023	0.03093	0.3303	ordinary t-test	0	37012_at	1	1.2023	0.03093	0.3303	---	0	---	---	---	proteolysis	cytoplasm	actin binding
UBR4	NM_020765	ubiquitin protein ligase E3 component n-recognin 4	1.17816	0.030937	0.3303	ordinary t-test	0	211950_at	1	1.17816	0.030937	0.3303	---	0	---	---	---	metabolic_process	intracellular	ubiquitin-protein ligase activity
PRKCI	NM_002740	protein kinase C, iota	0.76942	0.030938	0.3303	ordinary t-test	0	213518_at	1	0.76942	0.030938	0.3303	---	0	---	---	---	protein_amino_acid_phosphorylation	polarisome	nucleotide binding
WDR68	NM_005828	WD repeat domain 68	1.35135	0.031004	0.3303	ordinary t-test	0	221744_at	1	1.35135	0.031004	0.3303	---	0	---	---	---	---	cytoplasm	protein binding
GADD45GIP1	NM_052850	growth arrest and DNA-damage-inducible, gamma interacting protein 1	0.6706	0.031022	0.3303	ordinary t-test	0	212891_s_at	1	0.6706	0.031022	0.3303	---	0	---	---	---	cell_cycle	nucleus	protein binding
TMEM141	NM_032928	transmembrane protein 141	0.8169	0.031142	0.3303	ordinary t-test	0	225568_at	1	0.8169	0.031142	0.3303	---	0	---	---	---	---	membrane	---
DERL1	NM_001134671	Der1-like domain family, member 1	1.16902	0.031274	0.3303	ordinary t-test	0	219402_s_at	1	1.16902	0.031274	0.3303	---	0	---	---	---	transport	endoplasmic reticulum	receptor activity
GGA2	NM_015044	golgi associated, gamma adaptin ear containing, ARF binding protein 2	1.15748	0.031487	0.3303	ordinary t-test	0	213772_s_at	1	1.15748	0.031487	0.3303	---	0	---	---	---	transport	intracellular	protein binding
SSSCA1	NM_006396	Sjogren syndrome/scleroderma autoantigen 1	0.82121	0.031501	0.3303	ordinary t-test	0	203114_at	1	0.82121	0.031501	0.3303	---	0	---	---	---	cell_cycle	---	protein binding
DDIT3	NM_004083	DNA-damage-inducible transcript 3	0.80784	0.031539	0.3303	ordinary t-test	0	209383_at	1	0.80784	0.031539	0.3303	---	0	---	---	---	response_to_amphetamine	intracellular	nucleic acid binding
PRELID1	NM_013237	PRELI domain containing 1	0.83948	0.031543	0.3303	ordinary t-test	0	223032_x_at	1	0.83948	0.031543	0.3303	---	0	---	---	---	immune_response	mitochondrion	---
MOBKL1A	NM_173468	MOB1, Mps One Binder kinase activator-like 1A (yeast)	0.61555	0.03174	0.3303	ordinary t-test	0	225997_at	1	0.61555	0.03174	0.3303	---	0	---	---	---	protein_amino_acid_autophosphorylation	nucleus	protein binding
FTSJ3	NM_017647	FtsJ homolog 3 (E. coli)	1.12966	0.031781	0.3303	ordinary t-test	0	218103_at	1	1.12966	0.031781	0.3303	---	0	---	---	---	rRNA_processing	nucleus	cytochrome-c oxidase activity
PER1	NM_002616	period homolog 1 (Drosophila)	1.36452	0.031818	0.56827	empirical Bayes t-test	0	---	0	---	---	---	202861_at	1	1.36452	0.0318181	0.56827	transcription	nucleus	signal transducer activity
TUBGCP6	NM_020461	tubulin, gamma complex associated protein 6	1.81104	0.03183	0.3303	ordinary t-test	0	225758_s_at	1	1.81104	0.03183	0.3303	---	0	---	---	---	microtubule_cytoskeleton_organization_and_biogenesis	spindle pole	microtubule binding
COIL	NM_004645	coilin	0.82319	0.031837	0.3303	ordinary t-test	0	203654_s_at	1	0.82319	0.031837	0.3303	---	0	---	---	---	---	female germ cell nucleus	protein binding
USP9X	NM_001039590	ubiquitin specific peptidase 9, X-linked	1.22007	0.031849	0.3303	ordinary t-test	0	201099_at	1	1.22007	0.031849	0.3303	---	0	---	---	---	ubiquitin-dependent_protein_catabolic_process	---	cysteine-type endopeptidase activity
SFRS12IP1	NM_173829	SFRS12-interacting protein 1	0.65705	0.031863	0.3303	ordinary t-test	0	235390_at	1	0.65705	0.031863	0.3303	---	0	---	---	---	nucleosome_assembly	nucleosome	nucleic acid binding
ATAD2B	NM_017552	ATPase family, AAA domain containing 2B	0.72196	0.031945	0.3303	ordinary t-test	0	213387_at	1	0.72196	0.031945	0.3303	---	0	---	---	---	---	---	nucleotide binding
PSMD13	NM_002817	proteasome (prosome, macropain) 26S subunit, non-ATPase, 13	0.80616	0.031957	0.3303	ordinary t-test	0	201233_at	1	0.80616	0.031957	0.3303	---	0	---	---	---	anaphase-promoting_complex-dependent_proteasomal_ubiquitin-dependent_protein_catabolic_process	proteasome complex	protein binding
SBF1	NM_002972	SET binding factor 1	1.4406	0.032013	0.56827	empirical Bayes t-test	0	---	0	---	---	---	212393_at	1	1.4406	0.0320128	0.56827	protein_amino_acid_dephosphorylation	nucleus	inositol or phosphatidylinositol phosphatase activity
NT5E	NM_002526	5PRIME-nucleotidase, ecto (CD73)	0.73803	0.0321	0.56827	empirical Bayes t-test	0	---	0	---	---	---	203939_at	1	0.73803	0.0321004	0.56827	DNA_metabolic_process	membrane fraction	nucleotide binding
NUDT1	NM_002452	nudix (nucleoside diphosphate linked moiety X)-type motif 1	0.75887	0.032193	0.3303	ordinary t-test	0	204766_s_at	1	0.75887	0.032193	0.3303	---	0	---	---	---	DNA_repair	---	GTPase activity
GRAMD4	NM_015124	GRAM domain containing 4	1.37376	0.032194	0.3303	ordinary t-test	0	212856_at	1	1.37376	0.032194	0.3303	---	0	---	---	---	apoptosis	mitochondrion	---
KLHDC5	NM_020782	kelch domain containing 5	0.86772	0.032219	0.3303	ordinary t-test	0	225961_at	1	0.86772	0.032219	0.3303	---	0	---	---	---	---	---	protein binding
DDX23	NM_004818	DEAD (Asp-Glu-Ala-Asp) box polypeptide 23	1.23981	0.032254	0.3303	ordinary t-test	1	40465_at	1	1.23981	0.032254	0.3303	40465_at	1	1.23833	0.0427579	0.56827	cis_assembly_of_pre-catalytic_spliceosome	nucleus	nucleotide binding
RSPRY1	NM_133368	ring finger and SPRY domain containing 1	0.79018	0.032294	0.3303	ordinary t-test	0	225770_at	1	0.79018	0.032294	0.3303	---	0	---	---	---	---	extracellular region	binding
MTERFD2	NM_182501	MTERF domain containing 2	0.77463	0.032397	0.56827	empirical Bayes t-test	0	---	0	---	---	---	1557965_at	1	0.77463	0.0323974	0.56827	---	---	---
ARMC10	NM_031905	armadillo repeat containing 10	0.69943	0.03246	0.56827	empirical Bayes t-test	1	1554480_a_at	1	0.77408	0.039247	0.34695	1554480_a_at	1	0.69943	0.0324598	0.56827	regulation_of_cell_growth	endoplasmic reticulum	binding
ZC3H15	NM_018471	zinc finger CCCH-type containing 15	0.73509	0.032649	0.56827	empirical Bayes t-test	0	---	0	---	---	---	201593_s_at	1	0.73509	0.0326487	0.56827	---	nucleus	nucleic acid binding
ARNT	NM_001668	aryl hydrocarbon receptor nuclear translocator	1.30149	0.032667	0.33233	ordinary t-test	0	218221_at	1	1.30149	0.032667	0.33233	---	0	---	---	---	response_to_hypoxia	nucleus	DNA binding
CLIC3	NM_004669	chloride intracellular channel 3	1.73132	0.032706	0.56827	empirical Bayes t-test	0	---	0	---	---	---	219529_at	1	1.73132	0.0327059	0.56827	transport	nucleus	ion channel activity
APOB48R	NM_018690	apolipoprotein B48 receptor	1.42307	0.033014	0.3325	ordinary t-test	0	220023_at	1	1.42307	0.033014	0.3325	---	0	---	---	---	lipid_metabolic_process	plasma membrane	receptor activity
BAT2	NM_080686	HLA-B associated transcript 2	1.35112	0.033049	0.56827	empirical Bayes t-test	1	208132_x_at	1	1.34874	0.04991	0.35528	208132_x_at	1	1.35112	0.0330485	0.56827	potassium_ion_transport	nucleus	voltage-gated potassium channel activity
AKAP11	NM_016248	A kinase (PRKA) anchor protein 11	0.71123	0.03306	0.3325	ordinary t-test	0	215336_at	1	0.71123	0.03306	0.3325	---	0	---	---	---	protein_kinase_cascade	cytoplasm	protein binding
ITM2A	NM_004867	integral membrane protein 2A	0.71366	0.033064	0.3325	ordinary t-test	0	202746_at	1	0.71366	0.033064	0.3325	---	0	---	---	---	---	membrane	---
CES1	NM_001025194	carboxylesterase 1 (monocyte/macrophage serine esterase 1)	0.58483	0.033137	0.56827	empirical Bayes t-test	0	---	0	---	---	---	209616_s_at	1	0.58483	0.0331372	0.56827	metabolic_process	endoplasmic reticulum	carboxylesterase activity
PAFAH1B3	NM_002573	platelet-activating factor acetylhydrolase, isoform Ib, gamma subunit 29kDa	0.81312	0.033148	0.3325	ordinary t-test	0	203228_at	1	0.81312	0.033148	0.3325	---	0	---	---	---	lipid_metabolic_process	cytoplasm	1-alkyl-2-acetylglycerophosphocholine esterase activity
HCFC1	NM_005334	host cell factor C1 (VP16-accessory protein)	1.18351	0.033166	0.3325	ordinary t-test	0	202474_s_at	1	1.18351	0.033166	0.3325	---	0	---	---	---	transcription_from_RNA_polymerase_II_promoter	nucleus	transcription factor activity
EIF4A1	NM_001416	eukaryotic translation initiation factor 4A, isoform 1	0.85245	0.033223	0.3325	ordinary t-test	0	211787_s_at	1	0.85245	0.033223	0.3325	---	0	---	---	---	translation	cytosol	nucleotide binding
VPS25	NM_032353	vacuolar protein sorting 25 homolog (S. cerevisiae)	0.8607	0.033361	0.33298	ordinary t-test	0	224608_s_at	1	0.8607	0.033361	0.33298	---	0	---	---	---	transcription	nucleus	---
OS9	NM_001017956	amplified in osteosarcoma	1.25116	0.033534	0.56827	empirical Bayes t-test	1	215399_s_at	1	1.20362	0.039957	0.347	215399_s_at	1	1.25116	0.0335339	0.56827	---	soluble fraction	protein binding
AHCY	NM_000687	S-adenosylhomocysteine hydrolase	0.83502	0.033623	0.3331	ordinary t-test	0	200903_s_at	1	0.83502	0.033623	0.3331	---	0	---	---	---	one-carbon_compound_metabolic_process	cytoplasm	catalytic activity
GPR114	NM_153837	G protein-coupled receptor 114	1.2747	0.033803	0.56827	empirical Bayes t-test	1	229971_at	1	1.35672	0.039112	0.34695	229971_at	1	1.2747	0.0338035	0.56827	signal_transduction	plasma membrane	signal transducer activity
ADCK2	NM_052853	aarF domain containing kinase 2	0.8558	0.033882	0.3331	ordinary t-test	0	44120_at	1	0.8558	0.033882	0.3331	---	0	---	---	---	---	membrane	nucleotide binding
BXDC1	NM_032194	brix domain containing 1	0.78033	0.033928	0.3331	ordinary t-test	0	225866_at	1	0.78033	0.033928	0.3331	---	0	---	---	---	---	nucleus	protein binding
TMED2	NM_006815	transmembrane emp24 domain trafficking protein 2	0.78776	0.033954	0.3331	ordinary t-test	0	200087_s_at	1	0.78776	0.033954	0.3331	---	0	---	---	---	transport	Golgi membrane	protein binding
TGDS	NM_014305	TDP-glucose 4,6-dehydratase	0.65531	0.033984	0.3331	ordinary t-test	0	208249_s_at	1	0.65531	0.033984	0.3331	---	0	---	---	---	metabolic_process	---	catalytic activity
H2AFJ	NM_177925	H2A histone family, member J	0.79366	0.033985	0.3331	ordinary t-test	0	224301_x_at	1	0.79366	0.033985	0.3331	---	0	---	---	---	nucleosome_assembly	nucleosome	DNA binding
NCK1	NM_006153	NCK adaptor protein 1	0.82382	0.033999	0.3331	ordinary t-test	0	211063_s_at	1	0.82382	0.033999	0.3331	---	0	---	---	---	regulation_of_translation	cytoplasm	receptor binding
ATP2A2	NM_001681	ATPase, Ca++ transporting, cardiac muscle, slow twitch 2	1.4051	0.034033	0.56827	empirical Bayes t-test	1	209186_at	1	1.40785	0.042149	0.3531	209186_at	1	1.4051	0.0340326	0.56827	regulation_of_the_force_of_heart_contraction	membrane fraction	nucleotide binding
ELMO2	NM_133171	engulfment and cell motility 2	1.44315	0.03409	0.56827	empirical Bayes t-test	0	---	0	---	---	---	220363_s_at	1	1.44315	0.0340899	0.56827	phagocytosis	cytoplasm	binding
MIA3	NM_198551	melanoma inhibitory activity family, member 3	1.40859	0.034543	0.56827	empirical Bayes t-test	0	---	0	---	---	---	1569057_s_at	1	1.40859	0.0345431	0.56827	positive_regulation_of_leukocyte_migration	membrane	protein binding
SPN	NM_001030288	sialophorin	0.74183	0.034706	0.33816	ordinary t-test	1	206057_x_at	1	0.74183	0.034706	0.33816	206057_x_at	1	0.74948	0.0370161	0.56827	response_to_protozoan	uropod	transmembrane receptor activity
NUTF2	NM_005796	Nuclear transport factor 2	0.85111	0.034815	0.33816	ordinary t-test	0	228379_at	1	0.85111	0.034815	0.33816	---	0	---	---	---	transport	intracellular	transporter activity
HMG20B	NM_006339	high-mobility group 20B	1.65137	0.034893	0.33816	ordinary t-test	0	209113_s_at	1	1.65137	0.034893	0.33816	---	0	---	---	---	establishment_or_maintenance_of_chromatin_architecture	chromatin	nucleotide binding
KCTD10	NM_031954	potassium channel tetramerisation domain containing 10	1.16923	0.034917	0.33816	ordinary t-test	0	223208_at	1	1.16923	0.034917	0.33816	---	0	---	---	---	potassium_ion_transport	nucleus	voltage-gated potassium channel activity
MRPL44	NM_022915	mitochondrial ribosomal protein L44	1.26565	0.035143	0.33816	ordinary t-test	0	222555_s_at	1	1.26565	0.035143	0.33816	---	0	---	---	---	RNA_processing	intracellular	RNA binding
CASP7	NM_001227	caspase 7, apoptosis-related cysteine peptidase	0.77764	0.035242	0.33816	ordinary t-test	0	207181_s_at	1	0.77764	0.035242	0.33816	---	0	---	---	---	proteolysis	cytoplasm	protein binding
JMY	NM_152405	junction-mediating and regulatory protein	0.79743	0.035246	0.33816	ordinary t-test	0	226352_at	1	0.79743	0.035246	0.33816	---	0	---	---	---	DNA_repair	nucleus	transcription coactivator activity
MRPL43	NM_032112	mitochondrial ribosomal protein L43	0.80513	0.035304	0.33816	ordinary t-test	1	224332_s_at	1	0.80513	0.035304	0.33816	224332_s_at	1	0.80522	0.0458872	0.56827	translation	mitochondrion	structural constituent of ribosome
PRKAR1A	NM_002734	protein kinase, cAMP-dependent, regulatory, type I, alpha (tissue specific extinguisher 1)	1.6366	0.035363	0.33816	ordinary t-test	0	200604_s_at	1	1.6366	0.035363	0.33816	---	0	---	---	---	regulation_of_protein_amino_acid_phosphorylation	cAMP-dependent protein kinase complex	nucleotide binding
UBE2J2	NM_058167	ubiquitin-conjugating enzyme E2, J2 (UBC6 homolog, yeast)	1.14606	0.035424	0.33816	ordinary t-test	0	224347_x_at	1	1.14606	0.035424	0.33816	---	0	---	---	---	post-translational_protein_modification	endoplasmic reticulum	ubiquitin-protein ligase activity
PARP6	NM_020214	poly (ADP-ribose) polymerase family, member 6	0.8662	0.03559	0.33849	ordinary t-test	0	219639_x_at	1	0.8662	0.03559	0.33849	---	0	---	---	---	---	nucleus	NAD+ ADP-ribosyltransferase activity
SSH1	NM_018984	slingshot homolog 1 (Drosophila)	1.35381	0.035686	0.56827	empirical Bayes t-test	1	221753_at	1	1.35559	0.040372	0.347	221753_at	1	1.35381	0.0356857	0.56827	cell_morphogenesis	cytoplasm	actin binding
NKAP	NM_024528	NFKB activating protein	0.83599	0.03569	0.33849	ordinary t-test	0	223439_at	1	0.83599	0.03569	0.33849	---	0	---	---	---	---	nucleus	---
OSGEP	NM_017807	O-sialoglycoprotein endopeptidase	0.75345	0.035766	0.33849	ordinary t-test	0	209450_at	1	0.75345	0.035766	0.33849	---	0	---	---	---	proteolysis	nucleus	endopeptidase activity
TP53I13	NM_138349	tumor protein p53 inducible protein 13	1.31457	0.035784	0.56827	empirical Bayes t-test	0	---	0	---	---	---	225605_at	1	1.31457	0.035784	0.56827	---	cytoplasm	---
RBM22	NM_018047	RNA binding motif protein 22	1.14478	0.035822	0.33849	ordinary t-test	1	224068_x_at	1	1.14478	0.035822	0.33849	222527_s_at	1	1.34716	0.0379283	0.56827	protein_import_into_nucleus,_translocation	nucleus	nucleotide binding
PPP1CB	NM_002709	protein phosphatase 1, catalytic subunit, beta isoform	0.64655	0.036064	0.33874	ordinary t-test	0	201407_s_at	1	0.64655	0.036064	0.33874	---	0	---	---	---	carbohydrate_metabolic_process	cytoplasm	phosphoprotein phosphatase activity
WWC3	NM_015691	WWC family member 3	1.27092	0.036144	0.33874	ordinary t-test	0	225273_at	1	1.27092	0.036144	0.33874	---	0	---	---	---	---	---	---
ABCF2	NM_005692	ATP-binding cassette, sub-family F (GCN20), member 2	0.84232	0.036246	0.33874	ordinary t-test	0	207622_s_at	1	0.84232	0.036246	0.33874	---	0	---	---	---	transport	mitochondrial envelope	nucleotide binding
MRPL52	NM_178336	mitochondrial ribosomal protein L52	0.76333	0.036318	0.33874	ordinary t-test	0	226241_s_at	1	0.76333	0.036318	0.33874	---	0	---	---	---	translation	mitochondrion	structural constituent of ribosome
GRINA	NM_000837	glutamate receptor, ionotropic, N-methyl D-aspartate-associated protein 1 (glutamate binding)	1.59102	0.036438	0.56827	empirical Bayes t-test	1	212090_at	1	1.60612	0.048725	0.35528	212090_at	1	1.59102	0.036438	0.56827	---	membrane	---
RHEB	NM_005614	Ras homolog enriched in brain	0.70894	0.03647	0.33874	ordinary t-test	0	1555780_a_at	1	0.70894	0.03647	0.33874	---	0	---	---	---	signal_transduction	intracellular	nucleotide binding
TSPAN14	NM_001128309	tetraspanin 14	1.29243	0.036729	0.33874	ordinary t-test	0	223314_at	1	1.29243	0.036729	0.33874	---	0	---	---	---	---	membrane	---
SLC39A9	NM_018375	solute carrier family 39 (zinc transporter), member 9	0.88331	0.036739	0.33874	ordinary t-test	0	222445_at	1	0.88331	0.036739	0.33874	---	0	---	---	---	transport	membrane	zinc ion binding
UBA6	NM_018227	ubiquitin-like modifier activating enzyme 6	0.72146	0.03681	0.33874	ordinary t-test	0	222600_s_at	1	0.72146	0.03681	0.33874	---	0	---	---	---	protein_modification_process	cytoplasm	nucleotide binding
ADD1	NM_001119	adducin 1 (alpha)	1.23683	0.036817	0.33874	ordinary t-test	0	214736_s_at	1	1.23683	0.036817	0.33874	---	0	---	---	---	cytoskeleton_organization_and_biogenesis	cytoplasm	actin binding
PPP3CA	NM_000944	protein phosphatase 3 (formerly 2B), catalytic subunit, alpha isoform	1.28791	0.036861	0.33874	ordinary t-test	0	202425_x_at	1	1.28791	0.036861	0.33874	---	0	---	---	---	protein_amino_acid_dephosphorylation	nucleus	phosphoprotein phosphatase activity
CNOT1	NM_016284	CCR4-NOT transcription complex, subunit 1	1.33617	0.036867	0.33874	ordinary t-test	0	200861_at	1	1.33617	0.036867	0.33874	---	0	---	---	---	transcription	---	sugar binding
GLTSCR1	NM_015711	glioma tumor suppressor candidate region gene 1	1.30711	0.036909	0.56827	empirical Bayes t-test	0	---	0	---	---	---	219445_at	1	1.30711	0.036909	0.56827	---	---	---
ATP5D	NM_001001975	ATP synthase, H+ transporting, mitochondrial F1 complex, delta subunit	0.78963	0.03694	0.33874	ordinary t-test	0	203926_x_at	1	0.78963	0.03694	0.33874	---	0	---	---	---	oxidative_phosphorylation	mitochondrial proton-transporting ATP synthase complex, catalytic core F(1)	transporter activity
ATP5F1	NM_001688	ATP synthase, H+ transporting, mitochondrial F0 complex, subunit B1	0.82234	0.036973	0.56827	empirical Bayes t-test	0	---	0	---	---	---	211755_s_at	1	0.82234	0.0369733	0.56827	transport	mitochondrion	transporter activity
[truncated: 134 more rows]

## Sheet: Table_S4
Supplementary Table S4. A List of 905 Differentially Expressed Genes (Nominal P Value < 0.05; Sorted in an Ascending Order of Nominal P values) for Week 12 Topiramate Group Between Responders (n = 15) and Non-responders (n = 12)*
[truncated: 909 more rows]

[truncated: 2 more sheets: Table_S5, Table_S6]
